# Supplementary material for: 4-Methyl-2-oxo-2,3-dihydro-1-benzopyran-7-yl benzene­sulfonate
Source: Acta Crystallogr Sect E Struct Rep Online. 2008 Oct 9;64(Pt 11):o2088. doi: 10.1107/S1600536808032005 (PMC2959561; doi:10.1107/S1600536808032005)
Supplement: Supplementary file 2 [file e-64-o2088-Isup2.hkl]

# 
# h,k,l, Fc-squared, Fo-squared, sigma(Fo-squared) and status flag 
# 
data_I
_shelx_title ' 080902f in Pbcn' 
_shelx_refln_list_code          4 
_shelx_F_calc_maximum      371.77 
_exptl_crystal_F_000      1312.00 
_reflns_d_resolution_high  0.8407 
 
loop_ 
 _symmetry_equiv_pos_as_xyz 
 'x, y, z' 
 '-x+1/2, -y+1/2, z+1/2' 
 '-x, y, -z+1/2' 
 'x+1/2, -y+1/2, -z' 
 '-x, -y, -z' 
 'x-1/2, y-1/2, -z-1/2' 
 'x, -y, z-1/2' 
 '-x-1/2, y-1/2, z' 
 
_cell_length_a    23.3191 
_cell_length_b     9.0865 
_cell_length_c    13.7280 
_cell_angle_alpha  90.000 
_cell_angle_beta   90.000 
_cell_angle_gamma  90.000 
 
_shelx_F_squared_multiplier     1.000 
 
loop_ 
 _refln_index_h 
 _refln_index_k 
 _refln_index_l 
 _refln_F_squared_calc 
 _refln_F_squared_meas 
 _refln_F_squared_sigma 
 _refln_observed_status 
   2   0   0        9.44       -3.78      4.21 o 
   4   0   0    11752.04    12281.85    210.11 o 
   6   0   0     5543.84     5483.75    105.06 o 
   8   0   0      409.98      327.99     18.83 o 
  10   0   0       71.08       73.24     16.07 o 
  12   0   0      605.47      602.65     31.15 o 
  14   0   0      844.71      861.02     39.67 o 
  16   0   0     3185.01     3179.28     90.18 o 
  18   0   0     4286.48     4385.38    117.49 o 
  20   0   0      117.11      157.58     50.87 o 
  22   0   0     2120.92     2131.32    123.45 o 
  24   0   0      255.28      267.21     67.94 o 
  26   0   0      121.40      143.65     63.40 o 
   1   1   0     3350.30     3239.30     42.92 o 
   3   1   0    98246.72    92555.11   1281.89 o 
   5   1   0    22653.61    22461.86    345.87 o 
   7   1   0     1450.50     1566.87     34.86 o 
   9   1   0      286.67      291.53     15.06 o 
  11   1   0     5015.12     5557.82     84.91 o 
  13   1   0      797.56      715.38     25.31 o 
  15   1   0     1852.11     1759.10     43.60 o 
  17   1   0     1356.51     1281.96     39.10 o 
  19   1   0        0.91      -32.79     23.17 o 
  21   1   0      421.87      523.63     57.41 o 
  23   1   0      313.97      390.51     53.72 o 
  25   1   0      100.96      104.24     39.35 o 
  27   1   0       13.19        2.51     36.19 o 
   2   2   0     3282.12     3466.13     57.51 o 
   4   2   0      195.62      199.38     10.62 o 
   6   2   0     2448.50     2749.88     51.48 o 
   8   2   0    24311.93    25932.26    314.15 o 
  10   2   0     1104.52     1400.78     37.01 o 
  12   2   0      744.91      751.14     25.46 o 
  14   2   0      197.24      195.80     19.53 o 
  16   2   0      788.39      806.24     34.25 o 
  18   2   0      543.90      532.24     35.68 o 
  20   2   0     1353.76     1229.13     65.88 o 
  22   2   0      104.91       27.05     30.52 o 
  24   2   0       21.21       13.66     32.29 o 
  26   2   0      250.75      382.47    109.57 o 
   1   3   0      602.61      698.18     21.53 o 
   3   3   0       20.94       32.25      8.78 o 
   5   3   0      278.16      217.77     24.73 o 
   7   3   0     2806.36     2734.77     49.49 o 
   9   3   0     4998.37     5766.40     99.25 o 
  11   3   0     2616.88     2806.64     55.52 o 
  13   3   0     1980.73     1978.50     46.99 o 
  15   3   0     1031.62     1005.42     38.36 o 
  17   3   0      471.87      470.53     34.28 o 
  19   3   0      210.87      176.13     38.38 o 
  21   3   0      131.24      115.39     37.85 o 
  23   3   0       23.90       68.60     35.76 o 
  25   3   0       24.86       21.76     32.90 o 
   0   4   0     3073.31     3632.36     83.27 o 
   2   4   0    11180.92    11294.29    169.94 o 
   4   4   0    10689.77    11280.54    171.65 o 
   6   4   0     2499.17     2830.62    113.68 o 
   8   4   0      527.10      594.15     23.05 o 
  10   4   0      631.15      605.36     24.29 o 
  12   4   0      408.21      450.48     34.13 o 
  14   4   0      590.00      557.64     26.98 o 
  16   4   0      531.53      542.09     35.96 o 
  18   4   0      779.23      777.11     55.01 o 
  20   4   0      508.75      604.55     71.34 o 
  22   4   0        3.77       55.21     34.02 o 
  24   4   0       51.28       24.19     36.27 o 
   1   5   0     4305.03     4354.77    102.16 o 
   3   5   0     3263.75     3426.19     74.99 o 
   5   5   0      371.06      309.02     23.01 o 
   7   5   0      204.12      279.44     26.00 o 
   9   5   0      230.47      232.78     23.73 o 
  11   5   0       69.65       97.97     19.03 o 
  13   5   0     2115.91     2016.01     52.40 o 
  15   5   0      466.83      527.68     34.64 o 
  17   5   0       11.98      -27.24     18.16 o 
  19   5   0       72.78       79.07     46.55 o 
  21   5   0       47.19       13.85     53.03 o 
  23   5   0      145.22      168.69     47.15 o 
   0   6   0       38.92       21.36     16.50 o 
   2   6   0     1289.85     1245.01     39.61 o 
   4   6   0      367.12      320.64     28.62 o 
   6   6   0      465.87      468.86     37.65 o 
   8   6   0     1602.87     1650.03     51.27 o 
  10   6   0     3330.02     3120.06    132.96 o 
  12   6   0        0.78      -29.02     19.35 o 
  14   6   0      579.28      633.27     80.37 o 
  16   6   0      233.21      233.38     35.54 o 
  18   6   0      351.82      428.53     53.38 o 
  20   6   0       15.81        5.51     41.58 o 
  22   6   0        0.32      -48.17     41.37 o 
   1   7   0       11.17      -21.71     18.41 o 
   3   7   0      540.83      611.98    107.63 o 
   5   7   0      138.92      110.35     31.36 o 
   7   7   0     5064.02     4763.44    195.17 o 
   9   7   0     3650.54     3537.59    111.21 o 
  11   7   0       22.25      -11.87     29.68 o 
  13   7   0      270.18      261.10     47.40 o 
  15   7   0      369.44      344.09     52.75 o 
  17   7   0        0.23      -18.52     31.53 o 
   0   8   0        0.85      -41.26     33.16 o 
   2   8   0     1484.74     1131.28     60.08 o 
   4   8   0       24.39       -8.75     25.77 o 
   6   8   0      155.38      199.40     42.61 o 
   8   8   0      123.09       67.53     35.25 o 
  10   8   0      351.56      339.12     52.05 o 
  12   8   0      140.97      120.53     51.74 o 
  14   8   0       84.25      113.37     42.44 o 
  16   8   0      180.75      157.51     45.19 o 
  18   8   0       33.89      -40.94     44.93 o 
   1   9   0     1555.90     1255.70     67.99 o 
   3   9   0       31.26       15.64     32.77 o 
   5   9   0       14.08      -24.67     31.33 o 
   7   9   0       16.46      -44.07     29.38 o 
   9   9   0       38.00       18.87     34.49 o 
  11   9   0       48.65       15.21     34.24 o 
  13   9   0       11.75       10.40     39.65 o 
  15   9   0       49.82       12.50     41.11 o 
   0  10   0       49.64       81.65     55.30 o 
   2  10   0       18.39       20.64     35.95 o 
   4  10   0       29.18       -4.28     36.39 o 
   6  10   0        0.03        6.84     64.86 o 
   8  10   0        4.97      -18.69     37.37 o 
  10  10   0      176.52      263.77     57.46 o 
   1   1   1      198.30      133.33      5.65 o 
   2   1   1     7899.88     7917.15     69.53 o 
   3   1   1     2157.31     2122.46     22.83 o 
   4   1   1     4557.96     4691.94     57.96 o 
   5   1   1    10848.96    11439.25    100.42 o 
   6   1   1       31.88       39.94      5.61 o 
   7   1   1      101.11       97.88      7.02 o 
   8   1   1      273.84      256.23     10.86 o 
   9   1   1      188.36      212.34     12.07 o 
  10   1   1       74.50       81.21      8.42 o 
  11   1   1     1289.02     1386.13     23.38 o 
  12   1   1       78.50       85.22      9.72 o 
  13   1   1      743.01      815.76     19.75 o 
  14   1   1     1453.66     1493.87     34.67 o 
  15   1   1       36.98       50.73     10.14 o 
  16   1   1        0.28       -8.26      8.81 o 
  17   1   1      202.49      240.99     19.49 o 
  18   1   1      893.99      868.56     28.46 o 
  19   1   1        2.81       -2.37     14.91 o 
  20   1   1        0.38      -22.46     14.98 o 
  21   1   1      376.55      370.46     35.92 o 
  22   1   1        0.91      -21.13     18.75 o 
  23   1   1      188.69      243.23     33.02 o 
  24   1   1      137.03      143.47     28.85 o 
  25   1   1        2.82      -25.61     19.74 o 
  26   1   1       13.92       -8.13     21.28 o 
  27   1   1        7.08       16.69     25.32 o 
   0   2   1      874.58      968.37     60.48 o 
   1   2   1    12807.16    13254.82    130.97 o 
   2   2   1      144.20      145.10      6.17 o 
   3   2   1        2.57       -0.62      4.59 o 
   4   2   1     5533.90     5794.76     79.87 o 
   5   2   1     1023.75     1008.00     16.05 o 
   6   2   1      138.35      172.24      8.55 o 
   7   2   1     1116.56     1038.95     18.56 o 
   8   2   1     4073.99     4506.29     49.24 o 
   9   2   1     5584.69     5895.92     61.94 o 
  10   2   1      141.97      174.91     13.27 o 
  11   2   1      302.88      351.34     15.14 o 
  12   2   1      217.86      289.39     15.40 o 
  13   2   1        0.17      -10.19      6.80 o 
  14   2   1       20.99        7.69      8.14 o 
  15   2   1      163.32      174.49     14.76 o 
  16   2   1      282.61      378.50     20.31 o 
  17   2   1      696.30      627.21     21.49 o 
  18   2   1       88.58      100.95     17.98 o 
  19   2   1      280.48      378.37     27.38 o 
  20   2   1      576.80      568.05     30.27 o 
  21   2   1        1.10      -17.27     18.65 o 
  22   2   1       13.67      -19.09     18.65 o 
  23   2   1       33.84       20.27     27.50 o 
  24   2   1        5.30       -9.91     20.23 o 
  25   2   1       13.53       -8.25     22.15 o 
  26   2   1       15.27       24.36     26.92 o 
  27   2   1        3.13      -19.69     24.08 o 
   1   3   1      552.98      556.10     13.20 o 
   2   3   1      902.28      900.87     18.71 o 
   3   3   1       52.89       44.20      5.92 o 
   4   3   1      625.15      579.06     14.10 o 
   5   3   1     2054.62     2177.43     28.71 o 
   6   3   1     2919.93     3070.88     37.28 o 
   7   3   1      359.64      356.55     11.53 o 
   8   3   1      520.49      477.38     13.39 o 
   9   3   1       20.88       -2.68      6.76 o 
  10   3   1      304.28      355.22     17.11 o 
  11   3   1      154.96      150.60     12.32 o 
  12   3   1     2142.45     2061.06     33.17 o 
  13   3   1        8.13       -6.38      8.30 o 
  14   3   1     1134.56      985.48     23.27 o 
  15   3   1       97.13       94.88     13.71 o 
  16   3   1     1044.27     1029.33     25.40 o 
  17   3   1       47.02       40.03     13.81 o 
  18   3   1       25.02        2.18     14.63 o 
  19   3   1       21.93        6.29     15.85 o 
  20   3   1       16.79        6.95     17.12 o 
  21   3   1        0.01      -27.24     18.16 o 
  22   3   1       12.89       -6.80     20.39 o 
  23   3   1        0.58      -30.25     20.17 o 
  24   3   1       21.70       -0.54     22.69 o 
  25   3   1        6.55      -14.13     21.59 o 
  26   3   1        3.84      -19.41     23.34 o 
   0   4   1      454.37      437.41     21.30 o 
   1   4   1       18.08       25.48      6.99 o 
   2   4   1      779.24      829.59     19.07 o 
   3   4   1      219.16      192.64     11.87 o 
   4   4   1       47.30       15.06      7.53 o 
   5   4   1      830.76      826.12     18.49 o 
   6   4   1      315.07      327.99     16.74 o 
   7   4   1      592.19      534.99     15.88 o 
   8   4   1        0.45       -8.45      6.62 o 
   9   4   1     1635.78     1654.97     28.48 o 
  10   4   1        2.41       -4.08      7.62 o 
  11   4   1     1181.15     1109.33     25.20 o 
  12   4   1       61.14       67.90     11.34 o 
  13   4   1      997.91     1062.28     24.74 o 
  14   4   1      110.12      127.96     14.34 o 
  15   4   1        0.46      -15.72     10.53 o 
  16   4   1       25.92        7.54     11.70 o 
  17   4   1      286.57      359.79     24.28 o 
  18   4   1       62.78       46.32     17.62 o 
  19   4   1       57.52       60.43     18.87 o 
  20   4   1       29.83       17.44     20.26 o 
  21   4   1       62.85       31.34     24.29 o 
  22   4   1        3.24      -30.09     20.93 o 
  23   4   1        4.48      -15.22     22.57 o 
  24   4   1        0.49      -11.81     23.75 o 
  25   4   1       24.88       50.82     27.65 o 
   1   5   1     1888.66     1889.33     29.83 o 
   2   5   1      586.92      617.17     18.25 o 
   3   5   1       27.49       15.65      8.69 o 
   4   5   1      380.67      394.55     20.27 o 
   5   5   1       23.85       17.92      8.92 o 
   6   5   1      258.37      274.17     16.64 o 
   7   5   1       74.72       88.90     12.46 o 
   8   5   1     1083.79     1071.72     40.17 o 
   9   5   1        4.37      -11.35      8.16 o 
  10   5   1        7.03        9.64      9.21 o 
  11   5   1      139.11      138.17     14.66 o 
  12   5   1      225.56      243.03     17.84 o 
  13   5   1        1.32      -16.07     10.71 o 
  14   5   1      372.38      428.57     23.65 o 
  15   5   1      234.11      279.36     20.64 o 
  16   5   1      207.92      261.92     21.54 o 
  17   5   1      183.73      206.07     25.73 o 
  18   5   1      664.69      641.90     29.81 o 
  19   5   1       97.13       70.06     19.75 o 
  20   5   1       45.86       38.86     20.67 o 
  21   5   1       76.03       83.04     26.84 o 
  22   5   1       50.66       68.14     27.07 o 
  23   5   1        0.05      -20.67     24.17 o 
  24   5   1        3.87        8.91     25.53 o 
   0   6   1      188.68      244.25     40.06 o 
   1   6   1      855.85      739.77     25.20 o 
   2   6   1      345.99      355.59     27.75 o 
   3   6   1      249.68      245.69     19.47 o 
   4   6   1      168.04      170.21     20.21 o 
   5   6   1       57.83       32.88     10.95 o 
   6   6   1       12.20      -10.25      9.84 o 
   7   6   1      278.89      329.19     21.64 o 
   8   6   1        0.71       -7.21     11.09 o 
   9   6   1      287.40      371.94     24.11 o 
  10   6   1      173.29      200.01     20.35 o 
  11   6   1      549.85      620.40     35.39 o 
  12   6   1      504.84      587.22     33.61 o 
  13   6   1      317.01      433.65     27.67 o 
  14   6   1        0.34      -21.10     14.07 o 
  15   6   1       56.65       19.21     15.86 o 
  16   6   1       44.49       41.14     16.54 o 
  17   6   1       51.10       65.75     19.32 o 
  18   6   1        6.89        0.97     19.23 o 
  19   6   1        4.61       19.98     21.63 o 
  20   6   1       36.52       30.34     39.64 o 
  21   6   1      126.98      114.86     39.63 o 
  22   6   1        5.23      -35.09     33.17 o 
  23   6   1       55.38       55.13     45.85 o 
   1   7   1       72.70       31.52     17.10 o 
   2   7   1      334.81      385.42     31.39 o 
   3   7   1       70.38       45.98     17.57 o 
   4   7   1      869.37      764.51     32.87 o 
   5   7   1      343.02      370.56     32.24 o 
   6   7   1      534.66      532.33     37.88 o 
   7   7   1       52.92       50.23     18.25 o 
   8   7   1      141.06      129.36     22.11 o 
   9   7   1       88.76      118.75     22.27 o 
  10   7   1      264.69      316.09     29.94 o 
  11   7   1       75.82       81.89     21.46 o 
  12   7   1      675.17      662.83     54.37 o 
  13   7   1      144.04      109.67     23.99 o 
  14   7   1      200.62      248.74     28.70 o 
  15   7   1        6.85      -27.05     18.03 o 
  16   7   1      140.86      137.47     26.16 o 
  17   7   1       34.66       12.66     23.52 o 
  18   7   1       47.10       24.53     28.24 o 
  19   7   1        3.14      -20.93     30.28 o 
  20   7   1       21.41      -12.96     48.93 o 
  21   7   1        3.11        1.73     49.58 o 
   0   8   1       69.99       22.11     36.02 o 
   1   8   1      830.43      681.68     33.71 o 
   2   8   1       12.80      -24.90     16.60 o 
   3   8   1      258.51      199.90     28.85 o 
   4   8   1      149.72      111.87     27.58 o 
   5   8   1       40.57       47.87     27.54 o 
   6   8   1      249.18      318.94     35.27 o 
   7   8   1     1027.77     1022.67     42.44 o 
   8   8   1       82.24       60.20     25.12 o 
   9   8   1      587.36      715.02     48.52 o 
  10   8   1       35.96        5.36     21.27 o 
  11   8   1      105.42      163.90     30.16 o 
  12   8   1        5.02       -6.90     22.42 o 
  13   8   1        8.12       -6.96     23.28 o 
  14   8   1        2.03      -24.82     21.65 o 
  15   8   1       53.61       28.48     26.60 o 
  16   8   1       36.94       16.26     27.09 o 
  17   8   1       24.69        7.33     33.20 o 
  18   8   1       24.60       -2.35     39.82 o 
   1   9   1        0.01       -6.18     21.50 o 
   2   9   1      574.92      602.60     46.34 o 
   3   9   1      131.55       77.16     27.66 o 
   4   9   1      765.69      812.29     53.39 o 
   5   9   1        3.47      -23.52     20.83 o 
   6   9   1      335.49      352.01     38.80 o 
   7   9   1        2.78      -12.32     21.76 o 
   8   9   1        9.26       -4.57     23.49 o 
   9   9   1       13.01       -7.67     23.91 o 
  10   9   1      210.33      197.26     34.01 o 
  11   9   1        2.36      -20.26     23.57 o 
  12   9   1       91.85       83.22     30.34 o 
  13   9   1        6.65      -24.28     25.22 o 
  14   9   1      338.56      384.05     44.05 o 
  15   9   1        0.70       -4.16     28.39 o 
   0  10   1       24.83        1.57     34.83 o 
   1  10   1      530.42      530.74     89.00 o 
   2  10   1       23.18       20.65     26.67 o 
   3  10   1       97.10      121.91     30.66 o 
   4  10   1       16.58        5.49     25.66 o 
   5  10   1       70.45       74.80     29.82 o 
   6  10   1        7.99       -3.09     26.98 o 
   7  10   1      148.07      136.29     34.22 o 
   8  10   1       30.86       71.74     29.80 o 
   9  10   1      335.52      425.60     46.43 o 
  10  10   1        0.08      -27.73     26.37 o 
   0   0   2    26377.77    24436.82    555.70 o 
   1   0   2     6587.69     6905.71    168.92 o 
   2   0   2     7280.12     7124.59    100.21 o 
   3   0   2    19468.13    18470.78    261.40 o 
   4   0   2     1028.37     1013.69     26.37 o 
   5   0   2     1355.76     1441.80     41.60 o 
   6   0   2      511.26      465.95     24.47 o 
   7   0   2    10286.15    10543.65    160.90 o 
   8   0   2     3376.34     3175.72     94.05 o 
   9   0   2      433.78      406.94     14.58 o 
  10   0   2     1212.92     1213.61     28.17 o 
  11   0   2      256.18      252.86     17.79 o 
  12   0   2       12.92        6.29      9.57 o 
  13   0   2      724.56      701.39     24.34 o 
  14   0   2      242.60      301.08     21.99 o 
  15   0   2       45.68       52.29     14.55 o 
  16   0   2     1024.41      999.96     87.43 o 
  17   0   2     7320.83     7301.07    241.05 o 
  18   0   2      763.15      966.52     43.10 o 
  19   0   2     9302.37     9350.42    236.80 o 
  20   0   2      511.24      724.08     45.87 o 
  21   0   2     1167.76     1073.19     50.15 o 
  22   0   2      485.13      494.48     66.21 o 
  23   0   2       76.10       37.03     31.80 o 
  24   0   2        3.57       25.14     31.10 o 
  25   0   2        4.68      -30.01     29.23 o 
  26   0   2       84.01       84.85     38.29 o 
  27   0   2        4.68      -10.93     35.64 o 
   1   1   2     2361.41     2339.34     43.10 o 
   2   1   2      234.10      183.35      6.04 o 
   3   1   2    15355.45    15299.83    142.15 o 
   4   1   2      250.83      207.48      6.72 o 
   5   1   2    14035.62    13770.16    218.32 o 
   6   1   2     2816.82     2873.90     60.29 o 
   7   1   2     2067.41     2006.16     30.20 o 
   8   1   2      645.58      725.81     15.29 o 
   9   1   2      369.84      361.72     16.76 o 
  10   1   2        1.82       -7.46      4.97 o 
  11   1   2     2210.90     2331.88     32.05 o 
  12   1   2     3904.28     4144.83     49.15 o 
  13   1   2     2141.53     2259.56     45.27 o 
  14   1   2       13.85       31.78      8.62 o 
  15   1   2     1251.41     1228.95     29.10 o 
  16   1   2      552.94      550.01     21.83 o 
  17   1   2      626.43      571.27     23.11 o 
  18   1   2     1155.21     1114.89     32.62 o 
  19   1   2       19.46       27.37     16.42 o 
  20   1   2      889.26      872.95     33.25 o 
  21   1   2      129.40      163.87     25.69 o 
  22   1   2      558.99      600.82     40.17 o 
  23   1   2      246.44      320.06     35.62 o 
  24   1   2        0.07      -23.56     19.74 o 
  25   1   2      165.28      251.00     34.84 o 
  26   1   2       15.32       13.07     22.65 o 
  27   1   2        8.95       -3.92     23.94 o 
   0   2   2    45290.92    45460.48    987.20 o 
   1   2   2     8781.78     8934.48    107.16 o 
   2   2   2    23563.64    24127.47    302.98 o 
   3   2   2    10573.59    11059.72    134.65 o 
   4   2   2     1632.80     1687.20     26.43 o 
   5   2   2     2913.92     3089.28     49.96 o 
   6   2   2      568.36      528.73     18.69 o 
   7   2   2     9941.32    10924.18    182.41 o 
   8   2   2     1894.25     1910.28     34.41 o 
   9   2   2     7183.22     7981.76    169.15 o 
  10   2   2      329.63      379.67     19.71 o 
  11   2   2    13456.94    15281.36    265.84 o 
  12   2   2        8.59        2.56      9.19 o 
  13   2   2      543.68      548.70     16.02 o 
  14   2   2       10.89       -1.84      7.92 o 
  15   2   2      412.70      402.80     22.10 o 
  16   2   2      633.31      582.65     22.67 o 
  17   2   2      190.06      212.53     20.84 o 
  18   2   2     1265.54     1240.83     35.05 o 
  19   2   2      537.83      531.88     27.33 o 
  20   2   2      962.12      908.18     31.78 o 
  21   2   2      292.11      393.26     50.38 o 
  22   2   2      161.62      175.66     29.44 o 
  23   2   2        0.01      -19.15     19.39 o 
  24   2   2        7.24        3.78     21.25 o 
  25   2   2       20.05       23.57     24.29 o 
  26   2   2       60.45       51.43     26.57 o 
  27   2   2       31.29       32.82     26.65 o 
   1   3   2      540.69      514.40     20.25 o 
   2   3   2      552.18      561.63     13.46 o 
   3   3   2     2181.05     2066.76     29.62 o 
   4   3   2     2613.12     2627.69     43.08 o 
   5   3   2      598.98      513.05     12.90 o 
   6   3   2      167.10      170.67     10.01 o 
   7   3   2        9.34        1.26      5.69 o 
   8   3   2      222.10      274.48     14.69 o 
   9   3   2        7.40        5.11      6.72 o 
  10   3   2     1528.41     1704.32     30.52 o 
  11   3   2      142.63      173.91     12.96 o 
  12   3   2       40.36       64.94     10.17 o 
  13   3   2      912.94      843.66     22.98 o 
  14   3   2      739.55      630.95     18.87 o 
  15   3   2     1208.75     1130.51     25.81 o 
  16   3   2      566.62      540.88     21.87 o 
  17   3   2      592.36      601.46     27.05 o 
  18   3   2       61.22       56.27     16.71 o 
  19   3   2       32.62       33.35     16.68 o 
  20   3   2        1.15      -22.22     14.82 o 
  21   3   2       80.27       58.86     21.37 o 
  22   3   2      326.59      328.54     49.36 o 
  23   3   2       91.21       59.51     25.08 o 
  24   3   2       83.39      108.72     28.19 o 
  25   3   2       20.90       13.73     24.79 o 
  26   3   2       75.88      117.95     30.60 o 
   0   4   2       30.43        5.94     15.23 o 
   1   4   2       32.93       29.73      6.02 o 
   2   4   2      665.69      631.14     17.13 o 
   3   4   2      966.22     1051.11     21.81 o 
   4   4   2     1029.34      953.82     21.32 o 
   5   4   2       47.78       33.71      7.76 o 
   6   4   2      441.06      462.40     14.22 o 
   7   4   2        5.77        3.26      6.92 o 
   8   4   2        1.23       -0.32      7.35 o 
   9   4   2       49.65       59.79      9.79 o 
  10   4   2      364.55      371.03     17.28 o 
  11   4   2     1246.49     1270.99     26.14 o 
  12   4   2      316.99      349.96     19.07 o 
  13   4   2       49.21       70.00     12.60 o 
  14   4   2       16.68       -2.11     10.13 o 
  15   4   2        0.07      -14.64      9.76 o 
  16   4   2      287.25      346.84     23.10 o 
  17   4   2        6.62        1.39     15.06 o 
  18   4   2      463.87      564.55     33.56 o 
  19   4   2     2159.67     1800.21     45.48 o 
  20   4   2      205.22      287.41     27.84 o 
  21   4   2       17.78       25.07     20.50 o 
  22   4   2        8.92      -14.96     21.22 o 
  23   4   2        7.04      -14.99     21.88 o 
  24   4   2        0.02      -25.66     23.18 o 
  25   4   2       17.86        9.90     25.55 o 
   1   5   2        3.36      -10.02      6.68 o 
   2   5   2     1905.77     1970.56     34.03 o 
   3   5   2        0.14       -9.88      6.59 o 
   4   5   2       40.48       39.03      9.66 o 
   5   5   2      735.38      662.16     19.63 o 
   6   5   2       50.04       69.77     11.79 o 
   7   5   2     1703.19     1625.58     30.29 o 
   8   5   2       49.13       40.78     10.36 o 
   9   5   2      375.52      362.53     26.23 o 
  10   5   2       42.17       35.05     11.06 o 
  11   5   2      279.01      317.54     19.16 o 
  12   5   2      289.32      328.17     20.10 o 
  13   5   2     1120.83     1072.14     26.83 o 
  14   5   2      303.80      348.41     22.02 o 
  15   5   2      420.61      509.04     25.34 o 
  16   5   2      736.43      685.60     25.76 o 
  17   5   2        0.01        3.35     16.41 o 
  18   5   2      209.59      196.51     24.14 o 
  19   5   2       53.44       23.37     18.45 o 
  20   5   2      174.85      126.12     25.76 o 
  21   5   2       28.89       65.24     26.05 o 
  22   5   2      231.35      238.85     41.57 o 
  23   5   2       23.30       31.53     31.43 o 
  24   5   2        0.55      -44.07     29.38 o 
   0   6   2      345.32      433.38     34.43 o 
   1   6   2      482.74      459.33     23.07 o 
   2   6   2      701.82      627.35     24.39 o 
   3   6   2      680.06      605.49     24.05 o 
   4   6   2      957.18      894.38     28.92 o 
   5   6   2       10.19       -9.75     10.97 o 
   6   6   2       59.45       57.47     15.28 o 
   7   6   2      609.78      533.25     29.79 o 
   8   6   2      149.93      179.19     21.28 o 
   9   6   2     2093.94     2071.20     48.25 o 
  10   6   2      654.71      642.52     33.46 o 
  11   6   2     2386.82     2384.90     48.05 o 
  12   6   2       41.81       53.91     17.46 o 
  13   6   2      846.14      825.51     29.51 o 
  14   6   2      351.68      372.25     28.09 o 
  15   6   2      129.89      118.24     19.80 o 
  16   6   2      466.18      454.32     31.56 o 
  17   6   2       67.98       42.98     20.76 o 
  18   6   2      232.90      239.07     29.00 o 
  19   6   2       52.91       55.29     22.53 o 
  20   6   2       31.86       39.42     22.58 o 
  21   6   2       33.76       -3.75     23.30 o 
  22   6   2        1.81      -38.02     28.37 o 
   1   7   2        0.03      -17.39     11.59 o 
   2   7   2        6.85        4.79     13.57 o 
   3   7   2        7.32       -6.42     13.79 o 
   4   7   2       24.29        5.28     14.23 o 
   5   7   2       97.09       77.95     18.57 o 
   6   7   2       19.51        0.56     15.44 o 
   7   7   2      146.66      117.84     21.73 o 
   8   7   2      936.38      913.74     33.75 o 
   9   7   2       79.64      108.23     23.18 o 
  10   7   2     4516.27     4655.56     84.01 o 
  11   7   2      221.81      258.99     28.81 o 
  12   7   2     1191.34     1164.99     40.12 o 
  13   7   2      156.98      144.47     24.95 o 
  14   7   2      112.53      155.32     30.12 o 
  15   7   2      126.94      103.71     24.43 o 
  16   7   2       39.20       48.23     24.84 o 
  17   7   2        6.39       13.19     28.11 o 
  18   7   2       11.20        7.70     29.31 o 
  19   7   2        6.20      -39.71     26.47 o 
  20   7   2        2.05      -16.08     31.74 o 
   0   8   2      160.73      188.96     42.05 o 
   1   8   2        3.24      -23.46     15.64 o 
   2   8   2      102.73       83.68     23.83 o 
   3   8   2       79.02       55.59     22.73 o 
   4   8   2        0.10      -25.54     17.02 o 
   5   8   2        2.19      -18.02     19.05 o 
   6   8   2       20.14      -28.22     18.81 o 
   7   8   2        3.90      -27.91     18.61 o 
   8   8   2       28.70      -12.14     20.88 o 
   9   8   2        2.13      -16.62     19.42 o 
  10   8   2       10.95      -14.85     20.42 o 
  11   8   2       16.00       26.08     25.11 o 
  12   8   2        1.50       -7.13     21.86 o 
  13   8   2      135.77      110.86     29.87 o 
  14   8   2       20.63       -3.59     23.94 o 
  15   8   2       92.14       86.55     32.50 o 
  16   8   2       44.40       46.91     40.56 o 
  17   8   2       96.75      118.83     44.76 o 
  18   8   2       42.29       50.70     43.70 o 
   1   9   2       55.79       28.85     24.63 o 
   2   9   2       81.32       47.26     25.79 o 
   3   9   2      102.66      101.53     27.94 o 
   4   9   2      278.57      293.47     50.67 o 
   5   9   2       28.26       15.06     24.35 o 
   6   9   2       12.81      -15.69     23.12 o 
   7   9   2        0.23      -15.73     22.84 o 
   8   9   2        8.21       -6.86     21.95 o 
   9   9   2       18.72       -1.95     24.51 o 
  10   9   2        0.74       -2.38     25.39 o 
  11   9   2       18.41       20.16     27.35 o 
  12   9   2        1.19      -36.63     24.76 o 
  13   9   2       12.55        6.43     26.28 o 
  14   9   2        5.58      -12.17     28.47 o 
   0  10   2       18.78       22.36     39.52 o 
   1  10   2        5.68      -24.02     24.75 o 
   2  10   2        2.78      -34.32     22.88 o 
   3  10   2       17.98      -22.72     25.14 o 
   4  10   2        3.14      -36.27     24.18 o 
   5  10   2       11.65      -27.54     25.29 o 
   6  10   2        6.55      -16.48     25.72 o 
   7  10   2       12.25       -7.34     28.25 o 
   8  10   2        0.14      -37.81     25.21 o 
   9  10   2       10.83      -22.15     27.38 o 
   1   1   3    11443.58    11606.40    140.37 o 
   2   1   3     4659.89     4708.26     79.37 o 
   3   1   3     8816.51     8814.66    126.98 o 
   4   1   3     2366.72     2411.59     34.61 o 
   5   1   3     1497.42     1493.56     35.12 o 
   6   1   3     1935.85     1894.32     40.00 o 
   7   1   3      117.52      127.40      7.47 o 
   8   1   3     1068.71     1094.73     36.87 o 
   9   1   3      197.90      244.74     10.98 o 
  10   1   3       51.92       62.80      7.98 o 
  11   1   3      497.20      486.54     12.83 o 
  12   1   3     1878.56     1965.08     50.21 o 
  13   1   3      552.23      547.65     14.73 o 
  14   1   3      125.59      135.08     12.64 o 
  15   1   3       13.10        0.12     10.65 o 
  16   1   3      193.22      234.66     20.71 o 
  17   1   3      174.53      168.13     19.60 o 
  18   1   3      236.91      235.14     30.62 o 
  19   1   3        7.79       -4.47     15.05 o 
  20   1   3        9.39       -7.86     15.69 o 
  21   1   3      226.25      205.22     25.35 o 
  22   1   3        1.87      -20.11     17.92 o 
  23   1   3       72.00       89.50     25.25 o 
  24   1   3       40.72       23.42     22.49 o 
  25   1   3        5.90      -21.29     20.68 o 
  26   1   3        1.42      -13.08     22.45 o 
  27   1   3        0.01        1.61     25.58 o 
   0   2   3      321.31      349.39     19.84 o 
   1   2   3     4285.61     4466.71     58.48 o 
   2   2   3     2047.47     2151.03     28.18 o 
   3   2   3     5071.47     5061.79     54.74 o 
   4   2   3        0.15       -3.55      4.37 o 
   5   2   3     3115.06     3331.50     53.82 o 
   6   2   3      280.15      254.60     10.25 o 
   7   2   3      427.09      405.32     15.26 o 
   8   2   3     2296.93     2358.33     69.52 o 
   9   2   3      528.82      492.65     16.25 o 
  10   2   3       64.24       76.75      9.58 o 
  11   2   3     3093.47     3222.99     90.30 o 
  12   2   3      173.83      237.47     14.33 o 
  13   2   3      242.18      259.11     14.20 o 
  14   2   3      113.53      100.32     12.72 o 
  15   2   3      306.45      304.62     21.90 o 
  16   2   3       95.99       73.74     15.29 o 
  17   2   3      106.45       95.95     20.21 o 
  18   2   3       30.06       15.39     14.95 o 
  19   2   3        0.57      -20.84     13.89 o 
  20   2   3      478.14      538.25     33.44 o 
  21   2   3        9.61        1.33     17.10 o 
  22   2   3        2.24      -17.60     15.86 o 
  23   2   3       19.45       -5.13     20.42 o 
  24   2   3        0.07      -17.66     20.77 o 
  25   2   3        0.19      -24.38     21.42 o 
  26   2   3       33.51       10.94     24.83 o 
   1   3   3       24.42       13.88      7.64 o 
   2   3   3     1387.60     1593.23     27.02 o 
   3   3   3     2727.91     2946.87     45.84 o 
   4   3   3        5.85       -2.75      4.93 o 
   5   3   3       23.33       24.76      6.38 o 
   6   3   3     1479.21     1435.61     24.35 o 
   7   3   3      155.90      172.83     11.18 o 
   8   3   3     3298.27     3488.05     93.33 o 
   9   3   3       13.42        7.78      6.98 o 
  10   3   3      229.73      324.05     20.55 o 
  11   3   3      164.61      180.13     13.28 o 
  12   3   3      289.37      278.03     15.18 o 
  13   3   3       29.93       14.09      9.13 o 
  14   3   3     1154.88     1134.04     35.30 o 
  15   3   3       20.60       15.32     12.74 o 
  16   3   3       13.37       -6.05     12.58 o 
  17   3   3        4.38       -9.32     12.62 o 
  18   3   3        5.23      -13.54     14.00 o 
  19   3   3        0.22      -20.89     13.93 o 
  20   3   3       24.97      -19.10     15.15 o 
  21   3   3       25.24        1.23     16.83 o 
  22   3   3       27.85       12.04     17.77 o 
  23   3   3       24.69       -2.38     22.15 o 
  24   3   3       15.52        7.55     23.13 o 
  25   3   3        0.53      -12.24     24.55 o 
  26   3   3       51.10       58.75     29.03 o 
   0   4   3      454.33      377.65     26.61 o 
   1   4   3      408.62      412.97     19.06 o 
   2   4   3      106.54       93.05      9.31 o 
   3   4   3      492.68      437.70     14.46 o 
   4   4   3     2822.07     2984.91     40.47 o 
   5   4   3        0.12       -4.54      6.15 o 
   6   4   3     2241.48     2298.26     51.81 o 
   7   4   3       47.37       27.34      8.44 o 
   8   4   3      427.02      389.35     15.32 o 
   9   4   3     1344.28     1324.39     26.77 o 
  10   4   3      693.36      649.71     18.22 o 
  11   4   3     1344.14     1335.09     27.04 o 
  12   4   3        1.01      -12.76      8.51 o 
  13   4   3       14.10       -8.11      9.75 o 
  14   4   3        3.06      -12.29     10.49 o 
  15   4   3       61.92       26.98     14.47 o 
  16   4   3       27.08       26.49     15.53 o 
  17   4   3       89.48       94.44     19.38 o 
  18   4   3      104.79      140.91     21.85 o 
  19   4   3      240.18      311.71     27.93 o 
  20   4   3       24.12       35.04     18.93 o 
  21   4   3        7.74      -16.27     17.37 o 
  22   4   3        8.67       11.73     20.73 o 
  23   4   3        0.44      -29.98     22.05 o 
  24   4   3        0.99      -33.49     22.91 o 
  25   4   3        1.19      -35.38     23.58 o 
   1   5   3     1863.02     2022.05     43.01 o 
   2   5   3     1288.90     1359.15     34.31 o 
   3   5   3      325.27      350.85     16.92 o 
   4   5   3      632.62      588.20     18.44 o 
   5   5   3     1090.60     1002.56     24.89 o 
   6   5   3      921.14      891.67     23.91 o 
   7   5   3      494.57      462.31     18.56 o 
   8   5   3        0.61      -13.44      8.96 o 
   9   5   3        0.29      -13.78      9.18 o 
  10   5   3       60.03       49.23     13.39 o 
  11   5   3       17.94        9.18     11.59 o 
  12   5   3      318.83      358.78     24.57 o 
  13   5   3      346.25      347.79     23.55 o 
  14   5   3      605.31      588.07     37.50 o 
  15   5   3      523.09      571.18     34.81 o 
  16   5   3      476.88      560.48     37.61 o 
  17   5   3      293.05      349.83     32.66 o 
  18   5   3       21.68       -6.65     19.09 o 
  19   5   3      101.60       84.41     23.20 o 
  20   5   3       40.07       14.72     20.82 o 
  21   5   3      155.59      126.57     26.94 o 
  22   5   3        5.95        5.44     23.70 o 
  23   5   3       18.29       19.55     29.92 o 
  24   5   3       54.68       34.06     33.33 o 
   0   6   3      413.70      448.52     51.71 o 
   1   6   3     1658.22     1614.37     40.34 o 
   2   6   3      123.49      122.64     18.96 o 
   3   6   3      273.61      328.70     25.54 o 
   4   6   3      996.43      956.91     31.04 o 
   5   6   3        0.44       -6.01     12.59 o 
   6   6   3      224.67      225.47     22.21 o 
   7   6   3     1471.33     1369.17     38.21 o 
   8   6   3        0.72       -2.97     13.90 o 
   9   6   3      164.45      169.50     22.55 o 
  10   6   3      485.36      575.96     35.81 o 
  11   6   3      197.23      247.76     39.16 o 
  12   6   3      876.99      842.09     33.13 o 
  13   6   3        0.17      -21.58     17.18 o 
  14   6   3       38.92       15.70     20.83 o 
  15   6   3       53.91        8.45     25.62 o 
  16   6   3       38.69       37.01     27.11 o 
  17   6   3       27.71       34.29     23.98 o 
  18   6   3       33.51      -18.54     21.48 o 
  19   6   3      214.03      182.43     34.30 o 
  20   6   3      135.60      142.67     31.65 o 
  21   6   3       37.11       36.65     28.71 o 
  22   6   3       40.95       43.20     31.51 o 
   1   7   3      319.66      347.12     26.02 o 
   2   7   3      802.39      782.63     30.58 o 
   3   7   3      538.83      639.99     35.83 o 
   4   7   3      955.98      852.27     31.98 o 
   5   7   3      498.10      557.89     32.54 o 
   6   7   3      113.02       89.28     24.63 o 
   7   7   3      209.89      181.00     24.33 o 
   8   7   3      215.98      212.89     26.56 o 
   9   7   3       64.07       88.06     23.34 o 
  10   7   3      639.78      764.88     68.02 o 
  11   7   3       23.73       -5.21     18.99 o 
  12   7   3        8.15        6.10     19.30 o 
  13   7   3      268.41      285.45     31.44 o 
  14   7   3      135.25      121.40     40.85 o 
  15   7   3      108.09       56.59     29.62 o 
  16   7   3      199.09      254.64     40.50 o 
  17   7   3      201.97      116.98     34.18 o 
  18   7   3      120.96      150.73     38.64 o 
  19   7   3        0.23       -9.78     31.83 o 
  20   7   3        0.54       -0.59     30.75 o 
   0   8   3      796.47      751.92     70.10 o 
   1   8   3      821.51      780.81     39.54 o 
   2   8   3      291.39      299.33     33.91 o 
   3   8   3       53.21       47.35     26.50 o 
   4   8   3      317.87      348.06     35.32 o 
   5   8   3      218.33      272.35     33.11 o 
   6   8   3      387.23      397.79     42.37 o 
   7   8   3      142.73      144.64     29.51 o 
   8   8   3      411.80      448.56     41.26 o 
   9   8   3      107.32      185.09     30.81 o 
  10   8   3        0.51      -31.50     21.00 o 
  11   8   3       66.19       58.59     26.02 o 
  12   8   3        0.43      -12.68     22.30 o 
  13   8   3      190.75      328.59     39.91 o 
  14   8   3        4.74       -2.10     27.05 o 
  15   8   3        9.91      -13.66     40.48 o 
  16   8   3        4.37       -6.95     39.81 o 
  17   8   3       12.70       -2.31     40.59 o 
   1   9   3        3.08        1.21     24.44 o 
   2   9   3      194.51      221.02     33.66 o 
   3   9   3      227.84      237.87     33.77 o 
   4   9   3      350.04      387.43     41.05 o 
   5   9   3       28.77       26.00     25.14 o 
   6   9   3      110.40      132.22     31.94 o 
   7   9   3       61.49       16.02     24.50 o 
   8   9   3        1.76      -33.09     22.06 o 
   9   9   3       24.07      -12.98     24.76 o 
  10   9   3        3.11      -34.28     22.86 o 
  11   9   3       86.99       71.99     29.84 o 
  12   9   3       77.43       56.05     31.20 o 
  13   9   3       24.76       26.63     29.69 o 
  14   9   3       21.72       11.81     37.21 o 
   0  10   3        1.65      -48.36     33.05 o 
   1  10   3      168.47      177.63     35.03 o 
   2  10   3        2.02        8.04     27.78 o 
   3  10   3       29.65       27.70     28.15 o 
   4  10   3       13.69       -4.26     27.00 o 
   5  10   3        1.20      -37.60     25.07 o 
   6  10   3        9.12      -25.82     26.48 o 
   7  10   3       83.83       43.27     31.29 o 
   8  10   3       68.05       76.09     32.87 o 
   9  10   3       44.26       15.61     30.04 o 
   0   0   4   138214.61   107948.74   2372.61 o 
   1   0   4    31867.62    29585.14    478.34 o 
   2   0   4   107453.02    94585.67   3185.91 o 
   3   0   4      133.20      164.27     18.68 o 
   4   0   4     3610.65     3572.15    148.62 o 
   5   0   4       59.49       69.27      8.71 o 
   6   0   4     1889.14     1761.13     47.77 o 
   7   0   4       26.10       34.98     11.65 o 
   8   0   4     2617.30     2610.16    158.94 o 
   9   0   4     1050.25     1052.17     47.32 o 
  10   0   4     1053.27     1001.56     77.37 o 
  11   0   4      895.44      936.86     37.22 o 
  12   0   4      729.69      722.31     59.08 o 
  13   0   4       70.93       72.50     29.29 o 
  14   0   4      500.16      454.11     29.75 o 
  15   0   4      153.51      175.71     28.16 o 
  16   0   4      163.09      186.28     39.38 o 
  17   0   4      654.83      556.20     41.52 o 
  18   0   4       73.08       80.10     25.14 o 
  19   0   4       69.19      195.29     32.73 o 
  20   0   4     2655.51     2606.56    105.32 o 
  21   0   4      246.83      352.44     41.36 o 
  22   0   4      152.28      133.89     33.29 o 
  23   0   4       86.91       14.12     26.56 o 
  24   0   4       62.17       52.85     33.62 o 
  25   0   4        7.62       14.26     33.37 o 
  26   0   4       93.62      134.45     44.72 o 
   1   1   4    20681.02    20385.73    239.33 o 
   2   1   4     2720.37     2596.92     39.37 o 
   3   1   4      539.57      564.63     14.63 o 
   4   1   4     4595.61     4521.73    109.25 o 
   5   1   4      604.23      521.37     15.77 o 
   6   1   4      194.84      188.29      8.27 o 
   7   1   4     2357.69     2303.62     67.26 o 
   8   1   4      327.82      334.69      9.36 o 
   9   1   4      575.77      577.68     23.99 o 
  10   1   4      528.27      487.40     18.88 o 
  11   1   4      129.52      135.71      9.38 o 
  12   1   4      406.95      396.08     13.42 o 
  13   1   4     1021.93      963.83     33.47 o 
  14   1   4      243.72      240.68     19.67 o 
  15   1   4      766.20      708.34     30.31 o 
  16   1   4      422.11      411.76     23.74 o 
  17   1   4      379.68      428.20     32.23 o 
  18   1   4      224.92      225.34     23.44 o 
  19   1   4      166.76      162.76     22.53 o 
  20   1   4        3.76      -23.16     15.44 o 
  21   1   4        2.36      -15.55     16.82 o 
  22   1   4       18.35       14.81     18.14 o 
  23   1   4      203.20      216.25     29.27 o 
  24   1   4       10.29        2.80     21.08 o 
  25   1   4      108.80      126.84     30.60 o 
  26   1   4        0.72      -32.62     21.75 o 
   0   2   4     6605.42     6786.94    132.76 o 
   1   2   4     4984.71     5107.15     66.51 o 
   2   2   4     1076.81      960.77     21.32 o 
   3   2   4     2882.47     3031.54     46.02 o 
   4   2   4     3199.14     3175.80     51.93 o 
   5   2   4      747.39      795.05     16.74 o 
   6   2   4     3273.03     3260.22     77.43 o 
   7   2   4      270.41      272.36     10.89 o 
   8   2   4     4023.05     4199.76    112.18 o 
   9   2   4      835.49      801.53     28.07 o 
  10   2   4     5387.09     5543.09    171.91 o 
  11   2   4       13.36       13.10      7.49 o 
  12   2   4        0.71        7.31      7.40 o 
  13   2   4        6.67       -4.12      9.73 o 
  14   2   4      366.26      421.24     30.16 o 
  15   2   4      228.92      227.13     20.48 o 
  16   2   4      101.00       74.00     17.32 o 
  17   2   4      509.21      511.33     34.79 o 
  18   2   4      480.27      533.77     29.51 o 
  19   2   4      535.26      574.95     34.04 o 
  20   2   4       24.19        5.72     16.43 o 
  21   2   4      254.05      222.88     26.23 o 
  22   2   4      151.28      194.41     25.75 o 
  23   2   4       16.91       -1.61     18.42 o 
  24   2   4        4.00      -20.01     21.85 o 
  25   2   4        8.50       -4.71     22.43 o 
  26   2   4       13.13       -2.85     24.80 o 
   1   3   4      582.21      516.15     14.60 o 
   2   3   4       12.30        1.65      6.89 o 
   3   3   4     2571.17     2609.20     47.74 o 
   4   3   4     1020.33      989.05     19.47 o 
   5   3   4     6830.68     7131.79     77.59 o 
   6   3   4     1667.22     1672.27     37.40 o 
   7   3   4     2876.84     3007.02     72.81 o 
   8   3   4      991.81      958.20     24.73 o 
   9   3   4     1429.86     1508.18     45.17 o 
  10   3   4        0.01       -9.40      6.84 o 
  11   3   4      117.45      106.46     11.51 o 
  12   3   4      988.94      981.64     28.88 o 
  13   3   4     1286.39     1247.39     35.48 o 
  14   3   4      906.74      820.24     29.96 o 
  15   3   4      535.11      519.52     27.44 o 
  16   3   4      262.98      236.49     24.11 o 
  17   3   4        1.67      -17.19     12.76 o 
  18   3   4       15.15      -20.76     13.84 o 
  19   3   4      188.59      191.20     23.75 o 
  20   3   4       38.50       12.07     17.35 o 
  21   3   4        5.97       -8.00     16.77 o 
  22   3   4      128.36      114.18     24.12 o 
  23   3   4      113.36      145.29     25.25 o 
  24   3   4       97.33       55.76     27.18 o 
  25   3   4       65.99       78.11     29.52 o 
   0   4   4    20064.98    21180.94    559.27 o 
   1   4   4     1876.59     1941.63     62.79 o 
   2   4   4      121.37       90.55     14.34 o 
   3   4   4     3832.73     4049.96     86.07 o 
   4   4   4       35.78       35.09      7.84 o 
   5   4   4     1140.27     1161.46     22.75 o 
   6   4   4      463.75      495.30     23.38 o 
   7   4   4       32.75       41.11      9.17 o 
   8   4   4     3404.08     3605.22     76.41 o 
   9   4   4      354.83      370.78     16.49 o 
  10   4   4     1328.27     1294.90     27.49 o 
  11   4   4      423.63      428.78     20.59 o 
  12   4   4       27.63       22.29     10.14 o 
  13   4   4       28.84       13.86     11.37 o 
  14   4   4        1.43      -18.28     12.19 o 
  15   4   4      543.11      518.15     25.99 o 
  16   4   4      513.30      548.35     27.11 o 
  17   4   4      652.27      649.99     49.16 o 
  18   4   4      255.30      288.95     26.96 o 
  19   4   4      719.92      736.28     39.06 o 
  20   4   4       19.12       19.70     18.22 o 
  21   4   4      123.89      125.01     23.62 o 
  22   4   4       47.77       15.37     20.10 o 
  23   4   4        3.41      -16.05     18.26 o 
  24   4   4       67.02       31.92     25.32 o 
   1   5   4     2607.79     2883.17     89.41 o 
   2   5   4      351.03      477.02     29.43 o 
   3   5   4     2912.73     3003.99     95.31 o 
   4   5   4      252.73      262.23     22.38 o 
   5   5   4       12.34        2.28     11.71 o 
   6   5   4      418.31      398.67     30.30 o 
   7   5   4       90.27       80.82     13.52 o 
   8   5   4       83.78       71.01     15.25 o 
   9   5   4        9.76      -15.05     10.69 o 
  10   5   4       53.48       43.55     13.43 o 
  11   5   4      829.72      792.53     26.48 o 
  12   5   4      938.86      865.97     31.20 o 
  13   5   4       12.97       -0.05     15.16 o 
  14   5   4     1134.74     1048.56     59.68 o 
  15   5   4      386.29      429.71     34.48 o 
  16   5   4      265.97      305.50     46.03 o 
  17   5   4      320.16      370.43     33.37 o 
  18   5   4        0.56      -28.48     18.99 o 
  19   5   4        6.17       -4.03     19.97 o 
  20   5   4        4.30      -28.32     18.88 o 
  21   5   4      300.68      286.44     33.38 o 
  22   5   4       27.18       22.41     24.15 o 
  23   5   4        6.05       -7.55     25.48 o 
   0   6   4      142.06      142.00     31.76 o 
   1   6   4      423.27      500.01     27.42 o 
   2   6   4       86.12       67.12     17.25 o 
   3   6   4      333.39      333.18     26.62 o 
   4   6   4       36.53       29.86     15.13 o 
   5   6   4        0.30      -11.33     13.56 o 
   6   6   4     1060.49      999.02     51.51 o 
   7   6   4       23.69        5.70     14.87 o 
   8   6   4     1806.69     1691.37     44.83 o 
   9   6   4       35.81       43.62     18.65 o 
  10   6   4      706.20      671.54     29.76 o 
  11   6   4      279.78      379.73     31.99 o 
  12   6   4      336.74      397.86     52.29 o 
  13   6   4       51.13       26.31     21.78 o 
  14   6   4      163.33      156.93     33.89 o 
  15   6   4      180.80      205.08     45.56 o 
  16   6   4      137.51      143.84     35.51 o 
  17   6   4      189.71      177.80     37.13 o 
  18   6   4       55.26       45.08     29.57 o 
  19   6   4       52.12       57.74     31.97 o 
  20   6   4       53.44       46.36     32.57 o 
  21   6   4        0.06      -18.56     26.46 o 
  22   6   4        0.12      -17.08     26.19 o 
   1   7   4        1.08      -23.24     15.49 o 
   2   7   4        1.92      -20.94     13.96 o 
   3   7   4       38.28       10.00     18.68 o 
   4   7   4        7.14       -6.81     16.14 o 
   5   7   4      313.39      330.91     37.34 o 
   6   7   4      199.80      206.87     26.98 o 
   7   7   4      946.69      882.66     34.43 o 
   8   7   4       18.35       47.76     21.52 o 
   9   7   4     3659.13     3601.27     76.98 o 
  10   7   4      193.29      235.70     29.22 o 
  11   7   4      281.96      389.87     37.33 o 
  12   7   4        1.30       -5.11     19.04 o 
  13   7   4      214.10      236.78     39.87 o 
  14   7   4        4.78      -32.14     21.43 o 
  15   7   4        1.93      -31.78     27.21 o 
  16   7   4        0.03       13.02     28.30 o 
  17   7   4        2.54      -27.46     26.53 o 
  18   7   4       12.89       -9.04     27.82 o 
  19   7   4       24.66       12.32     32.40 o 
  20   7   4       19.64       31.77     50.03 o 
   0   8   4      251.35      293.85     81.82 o 
   1   8   4       21.17       34.84     30.62 o 
   2   8   4      340.70      357.96     37.28 o 
   3   8   4       39.95       55.89     25.41 o 
   4   8   4      279.78      256.06     32.77 o 
   5   8   4       10.87      -16.77     20.72 o 
   6   8   4       73.63       12.51     32.40 o 
   7   8   4       20.93        5.23     20.22 o 
   8   8   4       50.93       61.02     23.20 o 
   9   8   4        8.20       -9.06     18.61 o 
  10   8   4        6.54        2.24     20.10 o 
  11   8   4       48.29       21.14     22.03 o 
  12   8   4       66.23       58.56     24.63 o 
  13   8   4       57.75       58.78     26.34 o 
  14   8   4       76.58       68.63     33.08 o 
  15   8   4       40.09       37.24     30.52 o 
  16   8   4       33.74      -12.93     29.92 o 
  17   8   4        4.07        5.27     32.95 o 
   1   9   4     1069.04      970.04     54.83 o 
   2   9   4       22.98       -4.41     23.88 o 
   3   9   4       76.97       71.52     28.36 o 
   4   9   4       15.33       -2.43     24.89 o 
   5   9   4        3.50      -32.00     21.33 o 
   6   9   4       16.87      -34.18     22.92 o 
   7   9   4        3.10      -18.76     23.19 o 
   8   9   4       18.04       -7.81     21.45 o 
   9   9   4       31.34       -3.16     25.38 o 
  10   9   4       10.59      -32.15     25.73 o 
  11   9   4       12.01      -29.59     27.23 o 
  12   9   4        0.60      -47.31     31.54 o 
  13   9   4       37.86      -57.12     38.51 o 
   0  10   4       12.34      -23.65     39.96 o 
   1  10   4        8.60      -10.57     26.16 o 
   2  10   4        1.16      -37.86     25.24 o 
   3  10   4        3.26      -11.87     27.89 o 
   4  10   4        4.07      -24.41     27.58 o 
   5  10   4        4.16      -18.05     28.96 o 
   6  10   4       63.56       51.69     31.42 o 
   7  10   4        0.11       -4.81     26.62 o 
   8  10   4        0.12       -9.17     29.74 o 
   1   1   5     1211.99     1171.19     36.09 o 
   2   1   5     6329.09     6532.68     99.90 o 
   3   1   5     4135.48     4115.84     68.45 o 
   4   1   5     1419.58     1575.49     42.88 o 
   5   1   5       60.01       64.10      9.93 o 
   6   1   5      304.18      262.67     12.10 o 
   7   1   5        6.62        6.42      5.70 o 
   8   1   5       99.92       95.15      9.78 o 
   9   1   5      104.80       89.28     12.86 o 
  10   1   5       68.89       42.66     10.76 o 
  11   1   5      236.45      256.74     26.22 o 
  12   1   5      199.44      198.97     22.21 o 
  13   1   5       59.80       70.12     14.26 o 
  14   1   5      191.97      235.46     21.19 o 
  15   1   5       31.87        3.18     11.74 o 
  16   1   5      150.48      123.70     18.31 o 
  17   1   5        2.57      -14.12     13.21 o 
  18   1   5      915.13      882.58     31.57 o 
  19   1   5        1.17        6.25     16.23 o 
  20   1   5       89.78       72.29     20.29 o 
  21   1   5        1.20      -16.96     17.23 o 
  22   1   5       37.55       17.96     19.46 o 
  23   1   5        4.03       -6.47     18.23 o 
  24   1   5       58.69       27.08     20.64 o 
  25   1   5        0.42      -27.29     19.20 o 
  26   1   5        9.44        5.63     26.22 o 
   0   2   5      314.86      314.16     25.41 o 
   1   2   5     6359.56     6613.28     95.00 o 
   2   2   5       12.24        3.00      7.42 o 
   3   2   5      178.39      168.95     18.77 o 
   4   2   5        1.26        8.70      6.73 o 
   5   2   5       21.30       17.96      7.07 o 
   6   2   5      354.51      366.91     14.67 o 
   7   2   5      629.16      626.45     22.86 o 
   8   2   5      249.95      265.08     14.91 o 
   9   2   5      307.55      311.20     12.77 o 
  10   2   5      418.36      366.88     13.88 o 
  11   2   5     1517.84     1381.37     49.17 o 
  12   2   5      402.14      389.68     35.66 o 
  13   2   5      660.89      598.71     23.04 o 
  14   2   5        1.02      -11.77     10.79 o 
  15   2   5       15.25      -16.75     11.16 o 
  16   2   5       33.43       -9.28     12.74 o 
  17   2   5        2.71        3.40     14.61 o 
  18   2   5       27.15       37.57     17.10 o 
  19   2   5        2.18      -21.73     14.49 o 
  20   2   5      123.94      100.52     21.65 o 
  21   2   5       38.16       18.25     18.24 o 
  22   2   5       28.35        3.64     18.06 o 
  23   2   5       12.54      -19.53     17.64 o 
  24   2   5        0.05       13.19     19.91 o 
  25   2   5        2.65      -31.33     21.31 o 
   1   3   5        4.04       -4.76      7.59 o 
   2   3   5     1182.11     1226.72     26.99 o 
   3   3   5      545.73      502.85     16.14 o 
   4   3   5      200.90      188.42     14.19 o 
   5   3   5       32.30       26.25      7.81 o 
   6   3   5       71.77       71.25     10.06 o 
   7   3   5      245.67      258.03     19.54 o 
   8   3   5     1117.24     1041.24     44.76 o 
   9   3   5        1.95       -1.41      7.28 o 
  10   3   5      382.98      369.53     18.15 o 
  11   3   5        1.61      -12.56      8.38 o 
  12   3   5       94.60       81.11     15.21 o 
  13   3   5      231.51      273.71     21.82 o 
  14   3   5      448.40      451.66     24.54 o 
  15   3   5      576.41      560.11     27.02 o 
  16   3   5        0.31       -6.76     13.85 o 
  17   3   5      191.39      191.87     22.39 o 
  18   3   5        0.89      -21.27     14.18 o 
  19   3   5        9.14       -8.52     15.98 o 
  20   3   5        3.52      -23.18     15.45 o 
  21   3   5        7.74       -8.90     17.67 o 
  22   3   5        5.36      -13.37     18.63 o 
  23   3   5       13.94      -22.23     18.87 o 
  24   3   5        0.01      -29.76     19.84 o 
  25   3   5        0.83       -0.40     25.28 o 
   0   4   5       32.48       58.09     21.58 o 
   1   4   5     1063.34     1081.53     33.05 o 
   2   4   5      812.98      780.44     28.10 o 
   3   4   5     1702.49     1785.20     51.15 o 
   4   4   5        4.95        1.89      7.58 o 
   5   4   5      462.49      471.19     19.70 o 
   6   4   5      192.87      220.05     14.36 o 
   7   4   5      188.34      183.83     12.93 o 
   8   4   5        7.54        5.84      8.84 o 
   9   4   5      251.42      237.74     16.66 o 
  10   4   5       93.79       54.57     11.42 o 
  11   4   5      549.77      506.26     21.91 o 
  12   4   5      470.18      432.54     24.23 o 
  13   4   5      117.63      111.30     19.05 o 
  14   4   5       25.53       11.79     14.11 o 
  15   4   5      208.55      176.45     21.16 o 
  16   4   5       39.75       18.08     16.26 o 
  17   4   5       61.55       81.10     19.40 o 
  18   4   5       51.29       34.82     18.29 o 
  19   4   5       34.45       45.88     19.70 o 
  20   4   5       62.38       49.37     21.83 o 
  21   4   5        4.39        9.52     21.64 o 
  22   4   5        4.55      -30.08     20.06 o 
  23   4   5        4.03      -32.57     21.71 o 
  24   4   5        2.59       -6.97     23.83 o 
   1   5   5     1066.37     1085.34     36.11 o 
   2   5   5     1536.14     1564.26     46.46 o 
   3   5   5       54.08       54.84     15.39 o 
   4   5   5      586.43      571.40     24.63 o 
   5   5   5      245.85      298.86     25.39 o 
   6   5   5     1387.55     1411.38     45.28 o 
   7   5   5      292.86      334.20     25.69 o 
   8   5   5       18.90       -4.36     13.14 o 
   9   5   5       44.86       30.93     15.70 o 
  10   5   5       38.72       41.85     16.92 o 
  11   5   5      216.01      237.48     22.27 o 
  12   5   5      420.40      422.70     43.37 o 
  13   5   5      399.60      414.60     37.73 o 
  14   5   5      360.91      425.95     37.72 o 
  15   5   5      179.50      169.88     28.50 o 
  16   5   5       83.00       72.00     25.75 o 
  17   5   5      105.12       71.95     25.02 o 
  18   5   5      211.56      130.11     27.11 o 
  19   5   5        3.40       -3.05     20.66 o 
  20   5   5       25.49       38.98     23.46 o 
  21   5   5        0.48      -18.88     22.99 o 
  22   5   5        1.16      -23.58     23.48 o 
  23   5   5       34.82       -9.36     25.76 o 
   0   6   5     1023.17      884.50     50.15 o 
   1   6   5      559.69      574.11     39.31 o 
   2   6   5      477.63      506.91     32.79 o 
   3   6   5       70.16       65.09     17.24 o 
   4   6   5      517.50      591.39     35.23 o 
   5   6   5       76.10       87.24     19.86 o 
   6   6   5      293.06      397.14     41.76 o 
   7   6   5     2752.88     2763.82     60.19 o 
   8   6   5      924.94      947.11     34.90 o 
   9   6   5      994.02     1011.50     36.17 o 
  10   6   5     1109.65     1053.16     37.71 o 
  11   6   5       32.30       25.25     20.27 o 
  12   6   5       54.76       74.25     25.12 o 
  13   6   5        1.67      -33.32     25.98 o 
  14   6   5        2.06      -35.17     23.45 o 
  15   6   5       63.29       70.60     30.90 o 
  16   6   5       92.11       98.62     43.07 o 
  17   6   5       25.24       24.65     29.32 o 
  18   6   5      110.60      128.85     36.74 o 
  19   6   5      290.78      291.03     45.23 o 
  20   6   5       18.31        3.68     32.20 o 
  21   6   5       13.47       -0.99     31.25 o 
   1   7   5       17.20        1.00     17.85 o 
   2   7   5      659.06      615.74     33.76 o 
   3   7   5      521.31      656.71     40.78 o 
   4   7   5      580.64      649.11     37.16 o 
   5   7   5      599.97      680.70     48.74 o 
   6   7   5      120.92      118.53     28.49 o 
   7   7   5      756.54      723.72     35.65 o 
   8   7   5      207.98      279.43     29.98 o 
   9   7   5      113.64      123.72     25.56 o 
  10   7   5      624.84      742.88     42.45 o 
  11   7   5      237.12      334.06     34.07 o 
  12   7   5       54.83       79.20     27.70 o 
  13   7   5      387.03      449.29     72.50 o 
  14   7   5       82.73       53.24     30.21 o 
  15   7   5      219.04      212.05     40.94 o 
  16   7   5      143.90      114.51     35.65 o 
  17   7   5        9.32      -24.77     28.47 o 
  18   7   5       64.93       86.95     36.01 o 
  19   7   5        6.66        1.17     32.17 o 
   0   8   5      151.16      174.13     52.80 o 
   1   8   5      646.85      626.20     34.50 o 
   2   8   5      413.20      479.97     42.18 o 
   3   8   5       27.74       34.05     20.96 o 
   4   8   5       68.51       57.06     22.96 o 
   5   8   5       33.75        1.04     20.55 o 
   6   8   5        5.44      -26.37     17.58 o 
   7   8   5       27.46      -17.36     22.12 o 
   8   8   5      155.97      157.83     28.24 o 
   9   8   5        5.02      -13.09     19.62 o 
  10   8   5      224.23      191.33     29.80 o 
  11   8   5       64.59       29.35     26.58 o 
  12   8   5       12.07       -6.39     28.64 o 
  13   8   5      123.01      150.88     38.79 o 
  14   8   5        3.56        1.63     31.56 o 
  15   8   5       34.26       24.47     32.84 o 
  16   8   5       26.08        0.77     31.50 o 
   1   9   5      110.20       84.77     29.01 o 
   2   9   5        9.26      -24.16     23.74 o 
   3   9   5       67.95       70.19     31.73 o 
   4   9   5       38.05        5.18     26.27 o 
   5   9   5      168.78      170.41     34.90 o 
   6   9   5       19.46       25.59     27.23 o 
   7   9   5        0.14      -22.12     26.37 o 
   8   9   5        3.13      -17.21     27.23 o 
   9   9   5        1.05      -39.79     26.52 o 
  10   9   5       34.05      -13.40     27.65 o 
  11   9   5        3.02      -25.43     31.27 o 
  12   9   5       20.32       35.59     47.00 o 
   0  10   5      189.60      251.69     71.02 o 
   1  10   5        2.88      -39.91     26.61 o 
   2  10   5       55.03        2.63     29.79 o 
   3  10   5        4.66       -6.79     29.57 o 
   4  10   5        4.59      -38.40     28.25 o 
   5  10   5        0.25      -15.92     28.78 o 
   6  10   5       74.25       88.54     35.64 o 
   0   0   6    11004.67    10807.50    284.17 o 
   1   0   6     1140.00     1058.91     41.08 o 
   2   0   6       10.10       28.77     15.15 o 
   3   0   6    13993.24    13567.56    465.11 o 
   4   0   6        0.50       -1.85     13.31 o 
   5   0   6     1042.81      949.10     31.06 o 
   6   0   6      527.01      498.25     21.55 o 
   7   0   6       70.70       91.54     23.31 o 
   8   0   6        8.26       -7.15     11.42 o 
   9   0   6      559.94      540.11     69.18 o 
  10   0   6        1.88      -17.23     11.49 o 
  11   0   6       17.83        1.79     14.19 o 
  12   0   6       96.83       59.84     27.44 o 
  13   0   6       79.63       92.97     22.25 o 
  14   0   6      403.49      400.02     51.21 o 
  15   0   6      891.70      738.90     60.80 o 
  16   0   6     1005.33      899.13     43.83 o 
  17   0   6     1422.87     1350.26    106.87 o 
  18   0   6        4.12       62.38     26.32 o 
  19   0   6     9474.32     8889.65    672.25 o 
  20   0   6      322.64      436.47     57.83 o 
  21   0   6       36.44       55.43     29.33 o 
  22   0   6       31.02      -21.98     23.93 o 
  23   0   6       44.01       23.25     28.53 o 
  24   0   6        4.47       -3.64     27.96 o 
  25   0   6       10.23       11.40     29.13 o 
   1   1   6      327.41      343.08     32.91 o 
   2   1   6     2252.55     2188.38     39.97 o 
   3   1   6      353.87      339.74     23.23 o 
   4   1   6     2903.88     2891.61     72.00 o 
   5   1   6       33.64       33.25      8.65 o 
   6   1   6      202.17      171.20     11.93 o 
   7   1   6        3.17       -9.40      6.27 o 
   8   1   6      488.82      470.29     27.45 o 
   9   1   6        0.98       -6.22      7.25 o 
  10   1   6      728.24      649.07     36.40 o 
  11   1   6       44.55       27.18     12.43 o 
  12   1   6       42.44       22.49     12.20 o 
  13   1   6        2.11      -13.60     10.37 o 
  14   1   6     1152.16     1053.69     46.58 o 
  15   1   6      210.10      246.58     23.09 o 
  16   1   6     2028.85     1810.83    111.69 o 
  17   1   6      112.98       81.35     20.05 o 
  18   1   6      150.43      164.81     32.91 o 
  19   1   6      105.70      109.04     21.85 o 
  20   1   6      617.43      597.28     33.15 o 
  21   1   6        1.73      -10.96     16.62 o 
  22   1   6      835.51      844.51     42.70 o 
  23   1   6       72.09       63.47     20.77 o 
  24   1   6      110.65      152.51     25.99 o 
  25   1   6       13.70        8.72     20.73 o 
   0   2   6     3711.74     3813.55    138.68 o 
   1   2   6    10153.74     9937.23    155.99 o 
   2   2   6      960.99      959.07     25.17 o 
   3   2   6     1144.73     1136.86     25.90 o 
   4   2   6      442.99      401.42     16.40 o 
   5   2   6       28.82       23.04      8.76 o 
   6   2   6     2384.39     2427.02     70.77 o 
   7   2   6     2729.39     2754.54     91.59 o 
   8   2   6      350.49      397.84     19.91 o 
   9   2   6     2768.52     2850.21     72.30 o 
  10   2   6      929.02      949.36     25.37 o 
  11   2   6     5160.80     5062.85    254.41 o 
  12   2   6      770.44      706.25     25.27 o 
  13   2   6      623.98      662.74     45.99 o 
  14   2   6        2.78      -13.39     11.53 o 
  15   2   6       31.07       -3.16     13.49 o 
  16   2   6        0.01      -17.16     13.00 o 
  17   2   6      566.28      599.13     30.35 o 
  18   2   6       38.49       19.93     16.95 o 
  19   2   6      437.42      450.73     34.55 o 
  20   2   6       13.09       -6.46     18.15 o 
  21   2   6       93.65       54.51     20.87 o 
  22   2   6        7.84       -5.51     18.62 o 
  23   2   6       34.08        5.37     20.06 o 
  24   2   6        1.07      -10.70     20.64 o 
  25   2   6        2.05       -8.02     21.90 o 
   1   3   6      523.54      514.27     22.70 o 
   2   3   6     3604.05     3673.09     84.66 o 
   3   3   6     1477.49     1520.51     31.28 o 
   4   3   6     1287.97     1172.01     26.70 o 
   5   3   6     1176.53     1168.44     53.79 o 
   6   3   6      883.30      924.96     21.84 o 
   7   3   6      532.16      519.47     16.92 o 
   8   3   6      278.52      314.72     15.66 o 
   9   3   6       36.27       32.31      9.90 o 
  10   3   6     2146.91     2194.96     83.01 o 
  11   3   6      154.71      179.66     20.56 o 
  12   3   6      994.64      929.15     69.40 o 
  13   3   6      158.67      155.09     20.22 o 
  14   3   6     1006.17      926.42     47.41 o 
  15   3   6      131.15      149.88     23.61 o 
  16   3   6      383.81      414.40     31.40 o 
  17   3   6        1.84      -17.03     15.34 o 
  18   3   6       65.75       -2.27     16.60 o 
  19   3   6       56.15       41.23     18.61 o 
  20   3   6       82.40       48.30     20.51 o 
  21   3   6       56.65       48.23     20.28 o 
  22   3   6        1.62      -26.98     18.40 o 
  23   3   6       66.36       41.57     22.03 o 
  24   3   6       15.84        7.04     21.54 o 
   0   4   6      629.49      544.41     35.28 o 
   1   4   6     2756.19     2871.61     59.93 o 
   2   4   6        0.03      -11.96     10.97 o 
   3   4   6      657.18      597.94     28.81 o 
   4   4   6        5.06       -6.27     10.96 o 
   5   4   6      389.99      376.27     23.49 o 
   6   4   6       25.80       14.49     10.87 o 
   7   4   6      404.74      419.79     20.26 o 
   8   4   6      936.85      876.66     26.12 o 
   9   4   6     1685.72     1626.90     61.77 o 
  10   4   6      974.42      895.87     31.05 o 
  11   4   6       72.48       71.22     19.71 o 
  12   4   6      134.02      127.46     24.19 o 
  13   4   6        6.49       -2.95     16.06 o 
  14   4   6        1.67        3.75     19.04 o 
  15   4   6      546.74      672.25     45.48 o 
  16   4   6      233.42      273.66     32.63 o 
  17   4   6     1309.12     1143.68     68.41 o 
  18   4   6       37.10       50.48     21.75 o 
  19   4   6       61.21       49.52     22.64 o 
  20   4   6        0.85      -17.59     20.56 o 
  21   4   6      113.06       77.22     26.20 o 
  22   4   6        7.02        1.77     23.25 o 
  23   4   6        3.16      -32.24     23.48 o 
   1   5   6      219.04      292.65     31.55 o 
   2   5   6      423.24      465.53     30.37 o 
   3   5   6        0.02      -12.20     12.95 o 
   4   5   6      726.18      768.04     29.35 o 
   5   5   6      637.78      564.51     27.52 o 
   6   5   6     1475.24     1494.36     40.80 o 
   7   5   6      766.87      783.02     30.21 o 
   8   5   6      591.46      625.20     32.73 o 
   9   5   6        7.15      -20.95     13.97 o 
  10   5   6       63.76       70.19     22.20 o 
  11   5   6      413.74      536.34     94.64 o 
  12   5   6      655.97      717.50     54.25 o 
  13   5   6      445.94      539.39     50.58 o 
  14   5   6      394.38      535.45     52.15 o 
  15   5   6      159.56      148.54     35.64 o 
  16   5   6       45.91       33.32     29.82 o 
  17   5   6       26.06        7.71     28.02 o 
  18   5   6       58.82       82.02     33.97 o 
  19   5   6       12.41       57.13     32.72 o 
  20   5   6      419.66      425.97     79.98 o 
  21   5   6       34.36       -4.04     33.13 o 
  22   5   6        8.96      -44.57     31.00 o 
   0   6   6      114.89      129.31     41.15 o 
   1   6   6       78.73       70.64     19.26 o 
   2   6   6       19.63       13.25     16.38 o 
   3   6   6      161.59      189.24     24.87 o 
   4   6   6       22.46       -7.83     15.60 o 
   5   6   6      578.03      637.47     35.27 o 
   6   6   6       54.69       36.79     18.98 o 
   7   6   6      435.43      474.59     38.48 o 
   8   6   6      650.24      739.82     33.85 o 
   9   6   6     3014.72     3118.11    117.28 o 
  10   6   6      213.14      256.07     34.65 o 
  11   6   6      660.78      712.53     53.50 o 
  12   6   6       52.02       33.65     30.35 o 
  13   6   6      200.95      198.68     37.72 o 
  14   6   6       39.53        3.07     28.38 o 
  15   6   6      236.98      174.79     45.64 o 
  16   6   6       24.00        6.14     28.74 o 
  17   6   6      221.09      288.05     45.35 o 
  18   6   6        0.56      -14.31     30.26 o 
  19   6   6       46.70       30.05     34.07 o 
  20   6   6        0.01        9.07     31.95 o 
   1   7   6        5.43      -24.72     16.48 o 
   2   7   6        0.08      -25.19     16.79 o 
   3   7   6       21.49       -5.62     18.77 o 
   4   7   6        9.90      -25.22     16.82 o 
   5   7   6       66.69       20.74     20.99 o 
   6   7   6       40.59       63.03     22.61 o 
   7   7   6      147.53      143.21     28.16 o 
   8   7   6      572.12      708.92     41.31 o 
   9   7   6      294.50      408.98     36.51 o 
  10   7   6     1557.26     1505.60     56.29 o 
  11   7   6       48.75       78.06     34.23 o 
  12   7   6     1723.05     1656.95     70.09 o 
  13   7   6       19.60       22.74     30.87 o 
  14   7   6       16.50       -3.40     29.70 o 
  15   7   6       29.02       -0.30     32.26 o 
  16   7   6      106.10       75.70     35.46 o 
  17   7   6        6.82        4.91     31.58 o 
  18   7   6        6.75      -32.68     34.97 o 
   0   8   6        5.56      -32.75     25.07 o 
   1   8   6       93.58       86.44     23.20 o 
   2   8   6       55.30       57.32     24.42 o 
   3   8   6        3.61      -29.33     19.55 o 
   4   8   6        4.54      -21.92     20.75 o 
   5   8   6        3.64      -27.94     19.71 o 
   6   8   6        0.60      -26.24     20.20 o 
   7   8   6        1.18      -29.48     19.65 o 
   8   8   6       60.70       41.59     24.03 o 
   9   8   6        1.71      -12.74     22.42 o 
  10   8   6       78.38       72.40     30.53 o 
  11   8   6        4.93      -40.43     26.95 o 
  12   8   6        0.19      -18.72     29.55 o 
  13   8   6       15.61       12.99     33.69 o 
  14   8   6       11.70      -21.48     32.06 o 
  15   8   6        4.85      -45.46     30.30 o 
   1   9   6       15.77       -3.76     26.10 o 
   2   9   6        4.50      -18.67     25.35 o 
   3   9   6        7.69       29.78     28.81 o 
   4   9   6      197.98      203.34     36.08 o 
   5   9   6        2.78       -9.05     26.77 o 
   6   9   6       30.58       29.19     28.10 o 
   7   9   6       36.17        7.15     29.38 o 
   8   9   6        5.51      -16.60     27.30 o 
   9   9   6        8.59      -28.11     27.72 o 
  10   9   6        6.91      -38.11     34.36 o 
  11   9   6        0.18        1.57     44.05 o 
   0  10   6        0.06      -59.26     40.83 o 
   1  10   6       16.60      -43.85     29.24 o 
   2  10   6        0.07      -17.97     30.93 o 
   1   1   7     1676.98     1568.45     39.27 o 
   2   1   7      264.58      308.08     20.48 o 
   3   1   7      258.25      264.06     19.33 o 
   4   1   7        1.49        1.21      8.64 o 
   5   1   7     1455.58     1386.36     29.70 o 
   6   1   7       61.77       58.45     11.22 o 
   7   1   7      697.46      721.40     20.37 o 
   8   1   7        5.84      -14.75      9.83 o 
   9   1   7        4.93       -4.21     11.36 o 
  10   1   7       13.15       -0.96     11.65 o 
  11   1   7       66.04       48.27     15.17 o 
  12   1   7       34.63       10.13     12.90 o 
  13   1   7        2.85      -17.55     11.70 o 
  14   1   7       33.34       13.72     13.87 o 
  15   1   7       95.86       82.12     18.23 o 
  16   1   7        6.11      -22.20     14.80 o 
  17   1   7      381.48      348.65     37.35 o 
  18   1   7        7.20       11.95     16.97 o 
  19   1   7        9.17       21.87     18.62 o 
  20   1   7       23.72       25.83     19.06 o 
  21   1   7      307.60      368.34     39.27 o 
  22   1   7       22.46       21.08     19.99 o 
  23   1   7       52.56       65.07     24.96 o 
  24   1   7        0.44      -25.09     19.42 o 
   0   2   7       59.05        9.45     17.23 o 
   1   2   7        3.64      -14.62     10.67 o 
   2   2   7      320.87      364.84     24.22 o 
   3   2   7      262.60      267.56     18.28 o 
   4   2   7      193.84      208.81     16.77 o 
   5   2   7      182.91      179.55     25.32 o 
   6   2   7      694.98      672.55     25.88 o 
   7   2   7      193.56      208.61     25.08 o 
   8   2   7      988.72      919.16     54.59 o 
   9   2   7       10.13       -2.19     12.11 o 
  10   2   7      511.33      535.40     29.33 o 
  11   2   7       13.26        8.64     13.26 o 
  12   2   7      832.77      744.67     29.43 o 
  13   2   7        2.24       -7.96     14.20 o 
  14   2   7        5.89      -19.44     12.96 o 
  15   2   7       53.84       55.60     17.62 o 
  16   2   7        2.79      -18.44     14.52 o 
  17   2   7       29.99        4.31     15.65 o 
  18   2   7      115.79      109.51     22.63 o 
  19   2   7        0.14      -23.11     16.17 o 
  20   2   7      391.80      440.78     34.24 o 
  21   2   7        2.11      -17.72     18.73 o 
  22   2   7        0.31      -13.14     19.21 o 
  23   2   7        0.00       -5.50     20.81 o 
  24   2   7        0.04      -26.60     20.25 o 
   1   3   7      515.49      514.73     20.09 o 
   2   3   7       12.58        5.85      9.91 o 
   3   3   7      136.06      139.07     15.05 o 
   4   3   7        0.44      -12.81      8.54 o 
   5   3   7        0.11       -9.94      8.63 o 
   6   3   7        0.16      -11.87      9.18 o 
   7   3   7      239.46      263.94     24.85 o 
   8   3   7        1.39        9.08      9.39 o 
   9   3   7      500.66      505.45     22.06 o 
  10   3   7      147.81      144.94     27.97 o 
  11   3   7        1.05      -17.34     12.99 o 
  12   3   7       74.99       80.04     18.89 o 
  13   3   7      577.69      588.05     39.01 o 
  14   3   7       65.37       60.00     18.87 o 
  15   3   7      560.17      537.40     47.83 o 
  16   3   7       20.72       -6.08     15.43 o 
  17   3   7       75.47       38.65     18.15 o 
  18   3   7        1.34      -23.20     15.47 o 
  19   3   7        0.06      -24.20     16.13 o 
  20   3   7        1.38      -26.05     17.37 o 
  21   3   7        7.08        6.03     19.21 o 
  22   3   7        1.37      -24.24     19.56 o 
  23   3   7       11.08      -34.60     23.07 o 
   0   4   7       11.93       17.05     20.01 o 
   1   4   7      149.85      159.30     27.94 o 
   2   4   7      251.49      257.76     40.66 o 
   3   4   7        0.26      -13.14     11.66 o 
   4   4   7        9.73      -17.13     11.42 o 
   5   4   7       15.71       16.31     13.46 o 
   6   4   7      465.57      498.64     34.66 o 
   7   4   7       76.41       66.71     16.37 o 
   8   4   7      563.72      521.73     23.75 o 
   9   4   7        0.23       -3.09     14.08 o 
  10   4   7     1228.57     1121.21     46.46 o 
  11   4   7        4.92        4.10     17.37 o 
  12   4   7      842.35      770.46     36.83 o 
  13   4   7      111.65      144.80     27.43 o 
  14   4   7        8.71       -9.63     20.47 o 
  15   4   7        1.39      -26.43     18.27 o 
  16   4   7      125.83       82.42     26.16 o 
  17   4   7       74.12       27.08     22.80 o 
  18   4   7       16.69      -11.33     21.67 o 
  19   4   7        7.56      -12.86     22.60 o 
  20   4   7        3.10      -32.03     22.87 o 
  21   4   7       36.65       17.13     24.02 o 
  22   4   7        0.99      -14.28     24.38 o 
   1   5   7     1784.26     1706.12     48.86 o 
   2   5   7       46.84       39.30     16.67 o 
   3   5   7      765.35      689.60     29.30 o 
   4   5   7      240.18      269.99     32.19 o 
   5   5   7      647.61      637.33     32.01 o 
   6   5   7      110.88      142.04     21.87 o 
   7   5   7      379.74      462.96     39.94 o 
   8   5   7      186.48      221.49     56.28 o 
   9   5   7       19.13      -11.46     18.65 o 
  10   5   7        1.20       -4.65     23.49 o 
  11   5   7      524.23      582.99     91.44 o 
  12   5   7       98.62      142.77     34.11 o 
  13   5   7      438.23      471.52    101.92 o 
  14   5   7       76.18      124.54     33.75 o 
  15   5   7      111.42      121.48     34.52 o 
  16   5   7        4.50       -9.14     26.71 o 
  17   5   7        0.10      -32.92     27.09 o 
  18   5   7       40.10       19.97     32.44 o 
  19   5   7       31.11       18.89     31.00 o 
  20   5   7       58.37       58.17     36.17 o 
  21   5   7       28.19      -40.20     31.34 o 
   0   6   7      932.79     1034.10     57.40 o 
   1   6   7       75.27       63.93     20.63 o 
   2   6   7      714.40      769.29     56.21 o 
   3   6   7      288.90      390.02     33.02 o 
   4   6   7      491.27      641.48     52.62 o 
   5   6   7       23.03       -0.83     18.44 o 
   6   6   7      100.58      109.62     23.37 o 
   7   6   7        8.54      -22.12     17.15 o 
   8   6   7      766.58      815.05     46.16 o 
   9   6   7      582.69      670.02     49.16 o 
  10   6   7        1.77      -19.09     26.65 o 
  11   6   7       39.26       38.93     27.77 o 
  12   6   7       90.07       65.96     33.69 o 
  13   6   7       47.36       52.68     31.67 o 
  14   6   7        3.66      -27.67     28.32 o 
  15   6   7       74.22       64.77     35.16 o 
  16   6   7        0.45      -24.18     26.91 o 
  17   6   7       56.46       48.87     33.21 o 
  18   6   7      118.19      170.13     40.78 o 
  19   6   7        8.69      -18.56     31.41 o 
   1   7   7       31.72       17.25     21.94 o 
   2   7   7        0.07      -26.71     17.81 o 
   3   7   7      474.54      594.82     51.46 o 
   4   7   7       43.61        6.27     20.17 o 
   5   7   7      106.11       99.37     32.01 o 
   6   7   7      405.71      445.53     59.45 o 
   7   7   7      343.09      399.66     36.41 o 
   8   7   7        0.02        3.16     22.32 o 
   9   7   7      152.21      138.95     32.76 o 
  10   7   7       90.68      119.33     39.03 o 
  11   7   7       40.66       99.68     35.91 o 
  12   7   7      256.38      196.30     42.01 o 
  13   7   7        0.21       12.92     31.71 o 
  14   7   7       33.47      -10.30     32.36 o 
  15   7   7      176.37      167.59     42.45 o 
  16   7   7        1.04      -18.95     31.52 o 
  17   7   7       54.62       32.35     35.72 o 
   0   8   7      616.26      745.23     63.68 o 
   1   8   7       36.53       48.60     24.05 o 
   2   8   7      209.82      230.90     33.28 o 
   3   8   7        2.29       -6.09     21.27 o 
   4   8   7      162.15      196.61     31.41 o 
   5   8   7        0.08        3.54     22.14 o 
   6   8   7       45.39       50.15     27.88 o 
   7   8   7       31.27       18.99     24.39 o 
   8   8   7       48.32       82.38     27.29 o 
   9   8   7       54.66        9.19     29.89 o 
  10   8   7      452.19      578.71     61.36 o 
  11   8   7       30.93       -9.06     30.22 o 
  12   8   7      186.67      165.91     43.41 o 
  13   8   7       12.76      -11.09     33.72 o 
  14   8   7       33.33        3.89     33.63 o 
   1   9   7       56.68       55.78     30.15 o 
   2   9   7       31.32       20.57     29.35 o 
   3   9   7       76.36       81.63     32.56 o 
   4   9   7       29.56      -21.74     28.24 o 
   5   9   7      296.97      365.06     46.29 o 
   6   9   7        1.71      -33.56     27.52 o 
   7   9   7       37.27       35.57     31.80 o 
   8   9   7        0.37      -21.41     34.82 o 
   9   9   7        4.42        1.48     44.78 o 
   0   0   8    43631.25    39475.21    924.22 o 
   1   0   8     2525.12     2854.76    151.43 o 
   2   0   8    16659.04    15591.67    538.91 o 
   3   0   8     8354.89     7894.52    486.25 o 
   4   0   8       43.66       61.92     20.07 o 
   5   0   8       65.20       43.53     18.82 o 
   6   0   8     2403.84     2298.89    138.78 o 
   7   0   8      475.54      431.94     47.63 o 
   8   0   8      454.78      449.98     41.44 o 
   9   0   8      544.87      563.12     61.24 o 
  10   0   8       11.27      -20.47     19.16 o 
  11   0   8      254.72      269.21     42.10 o 
  12   0   8      108.37       72.28     27.76 o 
  13   0   8       49.23       11.59     19.98 o 
  14   0   8      117.96      121.87     29.05 o 
  15   0   8        8.58      -26.66     17.77 o 
  16   0   8       75.47       16.12     28.98 o 
  17   0   8       66.38       79.02     33.65 o 
  18   0   8        0.64       24.81     26.12 o 
  19   0   8     1930.95     1710.73    193.09 o 
  20   0   8      464.01      636.53     56.29 o 
  21   0   8      237.11      310.56     55.13 o 
  22   0   8      193.01      209.75     51.50 o 
  23   0   8       11.42       -0.05     28.75 o 
  24   0   8       47.86       71.95     33.76 o 
   1   1   8     2577.93     2331.06    135.32 o 
   2   1   8     2366.46     2236.06     62.45 o 
   3   1   8     3127.95     3021.56     54.16 o 
   4   1   8     1837.88     1790.73     40.95 o 
   5   1   8       51.90       45.96     12.45 o 
   6   1   8     1451.58     1387.29     48.56 o 
   7   1   8      610.22      550.92     31.45 o 
   8   1   8      103.73      126.56     22.42 o 
   9   1   8      130.74      144.32     23.56 o 
  10   1   8       99.59       90.87     22.67 o 
  11   1   8       31.83       -2.86     16.23 o 
  12   1   8      424.19      482.13     30.99 o 
  13   1   8      348.09      370.35     34.54 o 
  14   1   8     1190.62     1095.66     61.25 o 
  15   1   8       25.41       17.78     17.48 o 
  16   1   8      645.14      651.73     39.83 o 
  17   1   8        2.33        1.42     17.19 o 
  18   1   8       61.24       54.05     20.25 o 
  19   1   8        0.08      -11.50     17.97 o 
  20   1   8        0.01      -10.51     19.06 o 
  21   1   8        4.03       -4.18     19.90 o 
  22   1   8      206.34      226.25     32.41 o 
  23   1   8        0.84        1.76     19.92 o 
  24   1   8      199.35      249.53     30.18 o 
   0   2   8      732.16      684.95     38.83 o 
   1   2   8     1997.37     1817.10     45.57 o 
   2   2   8      156.60      163.23     17.83 o 
   3   2   8      315.89      314.77     25.90 o 
   4   2   8      440.13      451.22     20.46 o 
   5   2   8      469.48      485.11     20.71 o 
   6   2   8      735.44      726.17     39.80 o 
   7   2   8      861.79      828.52     57.85 o 
   8   2   8     2168.42     1978.86    120.59 o 
   9   2   8      976.38     1004.93     76.83 o 
  10   2   8      517.08      559.23     33.02 o 
  11   2   8     1918.69     1872.23     74.78 o 
  12   2   8      265.34      306.70     31.47 o 
  13   2   8        0.07       -5.82     15.28 o 
  14   2   8      238.08      267.84     33.54 o 
  15   2   8      216.66      227.74     27.59 o 
  16   2   8       40.34       -4.20     19.33 o 
  17   2   8      271.90      288.94     33.37 o 
  18   2   8       68.09       59.31     20.49 o 
  19   2   8      124.94      122.97     24.22 o 
  20   2   8       13.03      -19.26     18.69 o 
  21   2   8       51.30       34.34     21.92 o 
  22   2   8       12.91       -0.65     20.93 o 
  23   2   8       17.51      -16.33     21.02 o 
   1   3   8       21.03       24.86     12.04 o 
   2   3   8      531.85      514.22     21.71 o 
   3   3   8       69.93       84.27     14.38 o 
   4   3   8      818.49      776.13     29.67 o 
   5   3   8        3.25       -9.25     10.53 o 
   6   3   8     1118.60     1123.18     31.38 o 
   7   3   8        5.62       -7.67     11.09 o 
   8   3   8       79.82       82.34     19.65 o 
   9   3   8      860.80      769.78     60.30 o 
  10   3   8      433.27      497.80     42.01 o 
  11   3   8      241.00      262.60     29.34 o 
  12   3   8      599.96      589.58     32.07 o 
  13   3   8       33.79       24.02     18.31 o 
  14   3   8      531.49      512.81     32.88 o 
  15   3   8       46.59       50.06     20.50 o 
  16   3   8      130.36      158.76     24.56 o 
  17   3   8       38.45       34.57     20.92 o 
  18   3   8        1.24      -26.18     21.92 o 
  19   3   8       32.33       -9.64     24.57 o 
  20   3   8        3.05      -10.87     25.24 o 
  21   3   8       22.66      -14.08     22.86 o 
  22   3   8        4.31       -4.75     24.22 o 
   0   4   8     2934.70     2889.09    128.53 o 
   1   4   8     1446.92     1346.28     42.26 o 
   2   4   8      302.91      366.84     31.27 o 
   3   4   8       55.94       38.10     14.93 o 
   4   4   8        0.15      -17.08     12.86 o 
   5   4   8       49.94       29.20     16.16 o 
   6   4   8      138.95      132.49     22.64 o 
   7   4   8      161.38      181.73     30.77 o 
   8   4   8      183.90      157.83     25.50 o 
   9   4   8      319.07      385.97     43.36 o 
  10   4   8      459.18      489.17     48.12 o 
  11   4   8       54.74       52.20     27.73 o 
  12   4   8      502.62      604.38     60.79 o 
  13   4   8        4.20      -18.34     19.57 o 
  14   4   8       15.98        7.88     20.53 o 
  15   4   8       55.44        8.94     22.60 o 
  16   4   8        6.35        5.91     23.79 o 
  17   4   8      220.35      275.66     37.12 o 
  18   4   8        2.00      -16.10     23.48 o 
  19   4   8        4.29      -11.85     25.08 o 
  20   4   8       19.40       -2.92     26.56 o 
  21   4   8       21.74      -42.62     31.47 o 
   1   5   8     1030.05      985.72     38.13 o 
   2   5   8        2.36        8.30     16.10 o 
   3   5   8      545.07      557.59     31.06 o 
   4   5   8      429.80      504.38     42.78 o 
   5   5   8       77.22       60.47     24.07 o 
   6   5   8      194.51      301.53     40.04 o 
   7   5   8       81.47       57.48     19.13 o 
   8   5   8       31.49        7.75     20.32 o 
   9   5   8       33.78        3.72     25.44 o 
  10   5   8       67.81       48.78     27.22 o 
  11   5   8      219.03      197.44     45.98 o 
  12   5   8       51.14       53.23     29.99 o 
  13   5   8      104.63       55.68     31.95 o 
  14   5   8       61.63       15.04     30.72 o 
  15   5   8        2.24       -4.27     27.70 o 
  16   5   8      132.39      201.66     41.79 o 
  17   5   8       45.07        3.18     30.66 o 
  18   5   8       39.35       41.07     33.74 o 
  19   5   8       34.06       11.45     34.18 o 
  20   5   8      110.19       72.58     38.78 o 
   0   6   8      227.23      251.52     64.37 o 
   1   6   8      125.13       84.86     22.85 o 
   2   6   8        0.19      -19.14     17.06 o 
   3   6   8       29.38       -0.83     19.22 o 
   4   6   8        3.02       -4.25     18.01 o 
   5   6   8      103.61       87.09     22.98 o 
   6   6   8      351.02      494.69     46.35 o 
   7   6   8       19.64        7.40     18.84 o 
   8   6   8      734.99      735.02     60.75 o 
   9   6   8      287.62      457.55     50.77 o 
  10   6   8      844.41      804.99     69.12 o 
  11   6   8        3.29        4.03     30.60 o 
  12   6   8       16.10       34.66     29.35 o 
  13   6   8      123.58      118.43     37.66 o 
  14   6   8       13.66        5.92     32.45 o 
  15   6   8       13.42        4.80     30.93 o 
  16   6   8       17.48       14.72     33.42 o 
  17   6   8      123.54      139.97     43.17 o 
  18   6   8        0.13      -32.14     30.60 o 
   1   7   8        0.01      -29.49     19.66 o 
   2   7   8        2.90      -12.93     24.63 o 
   3   7   8        0.00      -27.98     18.65 o 
   4   7   8       70.55       72.20     24.17 o 
   5   7   8       67.96       52.37     23.76 o 
   6   7   8        0.20       -6.37     20.29 o 
   7   7   8      803.23      864.56     41.37 o 
   8   7   8       47.74       82.78     31.57 o 
   9   7   8     1225.08     1150.78     61.25 o 
  10   7   8      216.60      166.61     40.67 o 
  11   7   8       83.10       76.68     36.20 o 
  12   7   8      425.28      535.21     58.93 o 
  13   7   8        0.86      -33.93     30.96 o 
  14   7   8      197.13      189.61     44.27 o 
  15   7   8        4.24      -16.25     34.11 o 
  16   7   8       17.90       -7.91     34.63 o 
   0   8   8      388.65      425.85     64.69 o 
   1   8   8        5.85       19.74     24.40 o 
   2   8   8      104.09       83.11     28.58 o 
   3   8   8        4.59       -3.32     24.25 o 
   4   8   8       96.98       40.57     25.69 o 
   5   8   8       19.17      -34.48     22.99 o 
   6   8   8       25.52        1.75     23.72 o 
   7   8   8       38.79       27.77     29.17 o 
   8   8   8        4.27        9.53     33.79 o 
   9   8   8       85.95       81.35     37.16 o 
  10   8   8       38.76       -1.92     33.98 o 
  11   8   8       69.79       50.96     38.47 o 
  12   8   8       43.86       56.55     36.89 o 
   1   9   8      396.15      386.32     43.34 o 
   2   9   8       10.03       17.31     26.54 o 
   3   9   8      132.02      138.26     33.70 o 
   4   9   8       87.95       99.12     32.21 o 
   5   9   8       13.65      -10.04     25.65 o 
   6   9   8       24.99      -20.21     27.04 o 
   7   9   8       15.36      -30.79     33.38 o 
   1   1   9      211.94      231.75     24.58 o 
   2   1   9     1830.79     1772.05     67.53 o 
   3   1   9       67.76       90.09     16.21 o 
   4   1   9      157.54      198.53     19.29 o 
   5   1   9        0.91       -4.86     11.07 o 
   6   1   9      181.54      210.81     32.15 o 
   7   1   9      787.02      728.32     41.96 o 
   8   1   9        7.97        6.62     16.63 o 
   9   1   9      149.86      128.81     40.61 o 
  10   1   9      199.79      162.09     26.74 o 
  11   1   9       11.46      -16.69     17.04 o 
  12   1   9       17.04       10.19     19.33 o 
  13   1   9       68.88       40.58     21.95 o 
  14   1   9        0.69      -23.50     15.66 o 
  15   1   9        0.28      -23.36     16.39 o 
  16   1   9       27.69      -10.41     19.11 o 
  17   1   9        1.81      -27.57     18.38 o 
  18   1   9      520.27      611.28     42.59 o 
  19   1   9       22.08       20.89     21.20 o 
  20   1   9       41.87       30.78     22.48 o 
  21   1   9       38.51        5.94     22.99 o 
  22   1   9       11.13       -5.46     21.45 o 
  23   1   9        2.08      -29.22     19.48 o 
   0   2   9        0.71        1.24     18.97 o 
   1   2   9      674.49      590.46     27.66 o 
   2   2   9       77.13       96.50     16.40 o 
   3   2   9      127.55      106.68     16.40 o 
   4   2   9      734.50      680.55     26.50 o 
   5   2   9       15.81       23.14     12.87 o 
   6   2   9       28.47       16.64     14.77 o 
   7   2   9      110.77      138.48     24.41 o 
   8   2   9      453.48      438.32     44.10 o 
   9   2   9       48.57       56.21     20.87 o 
  10   2   9      881.33      873.42     43.16 o 
  11   2   9      307.18      313.02     49.08 o 
  12   2   9      283.81      308.23     37.48 o 
  13   2   9       92.27       90.73     31.29 o 
  14   2   9        6.64      -24.79     16.53 o 
  15   2   9        0.55      -12.80     17.86 o 
  16   2   9      306.47      371.71     35.09 o 
  17   2   9        8.20      -23.83     19.57 o 
  18   2   9       87.93       61.56     23.43 o 
  19   2   9        1.95       -3.20     20.40 o 
  20   2   9        0.17      -29.23     20.79 o 
  21   2   9       28.73       -5.47     22.77 o 
  22   2   9       35.38       31.41     22.99 o 
   1   3   9        8.36        4.04     12.85 o 
   2   3   9        0.40      -17.96     11.97 o 
   3   3   9       54.88       32.11     13.72 o 
   4   3   9        2.49       -3.05     13.65 o 
   5   3   9      848.06      719.22     29.60 o 
   6   3   9       34.26       21.82     18.35 o 
   7   3   9      685.18      654.13     55.24 o 
   8   3   9        0.55      -25.45     20.63 o 
   9   3   9      142.00      193.25     33.18 o 
  10   3   9      164.24      139.79     33.24 o 
  11   3   9      341.13      379.84     89.81 o 
  12   3   9       12.49       25.96     30.62 o 
  13   3   9      880.16      770.89     45.18 o 
  14   3   9        2.30      -17.79     20.64 o 
  15   3   9      258.43      291.24     36.93 o 
  16   3   9        1.34       -2.24     22.90 o 
  17   3   9       15.37        8.34     24.38 o 
  18   3   9       13.72       -5.16     24.18 o 
  19   3   9        2.30      -34.72     23.15 o 
  20   3   9        8.35      -17.99     27.22 o 
  21   3   9       15.41       -5.39     27.29 o 
   0   4   9      660.61      677.82     44.49 o 
   1   4   9      361.71      394.35     37.34 o 
   2   4   9       71.69       59.26     18.70 o 
   3   4   9       10.65      -13.96     14.03 o 
   4   4   9      137.55      131.14     21.38 o 
   5   4   9      172.13      147.56     30.55 o 
   6   4   9       18.96        0.92     18.08 o 
   7   4   9        2.48      -27.41     18.27 o 
   8   4   9      198.44      169.81     33.53 o 
   9   4   9       67.14       39.11     27.61 o 
  10   4   9      435.92      502.33     49.72 o 
  11   4   9        6.55      -23.43     23.03 o 
  12   4   9       54.98       45.23     27.94 o 
  13   4   9       53.38       31.61     27.51 o 
  14   4   9        0.42      -15.31     24.84 o 
  15   4   9        5.27      -15.72     25.52 o 
  16   4   9       28.25        0.42     28.03 o 
  17   4   9        7.11       -5.98     26.59 o 
  18   4   9       59.52        6.05     30.86 o 
  19   4   9        4.79      -38.48     28.90 o 
  20   4   9       13.26        2.30     33.90 o 
   1   5   9       44.36       31.67     19.10 o 
   2   5   9      433.99      515.33     36.39 o 
   3   5   9      209.38      201.52     25.52 o 
   4   5   9        1.96      -19.70     16.59 o 
   5   5   9      145.53      159.64     25.19 o 
   6   5   9        0.59      -28.76     19.17 o 
   7   5   9       45.59       40.94     27.21 o 
   8   5   9      195.97      201.88     38.37 o 
   9   5   9       12.90       -1.81     25.67 o 
  10   5   9       28.56      -24.75     25.88 o 
  11   5   9        0.07       -8.50     26.19 o 
  12   5   9       59.40       30.97     31.43 o 
  13   5   9       34.71       15.37     31.03 o 
  14   5   9       26.17      -12.36     51.59 o 
  15   5   9      106.50      110.32     36.62 o 
  16   5   9        3.98       -2.94     29.76 o 
  17   5   9        6.03       17.55     31.42 o 
  18   5   9      119.00      110.66     38.24 o 
  19   5   9        7.34       21.86     35.20 o 
   0   6   9      293.11      338.23     64.43 o 
   1   6   9       51.90       40.89     20.85 o 
   2   6   9      243.02      236.66     51.63 o 
   3   6   9        0.37      -25.84     17.82 o 
   4   6   9        2.11      -26.32     17.55 o 
   5   6   9       27.58       17.16     20.78 o 
   6   6   9       24.58       13.45     23.13 o 
   7   6   9      314.18      400.34     48.91 o 
   8   6   9      286.22      366.25     61.66 o 
   9   6   9      135.93      110.05     36.58 o 
  10   6   9       18.65       23.67     29.47 o 
  11   6   9       47.33       27.63     32.02 o 
  12   6   9       87.94      133.63     40.90 o 
  13   6   9       21.66        0.56     31.67 o 
  14   6   9       23.76       -4.75     36.94 o 
  15   6   9       20.80       -6.92     34.26 o 
  16   6   9        0.37      -48.32     32.21 o 
  17   6   9       17.43        7.75     36.60 o 
   1   7   9      103.60      123.55     28.67 o 
   2   7   9       15.69       12.88     25.58 o 
   3   7   9      336.57      410.37     38.94 o 
   4   7   9       36.89       40.78     23.95 o 
   5   7   9      268.11      328.68     36.47 o 
   6   7   9        0.01       -5.81     27.49 o 
   7   7   9        3.48      -16.22     30.39 o 
   8   7   9      120.26      107.68     39.61 o 
   9   7   9       28.58       27.49     34.36 o 
  10   7   9      308.21      436.64     57.90 o 
  11   7   9       24.52       56.65     34.93 o 
  12   7   9       42.94       13.14     33.72 o 
  13   7   9        6.03        8.66     35.72 o 
  14   7   9        0.55      -13.59     33.93 o 
   0   8   9      718.66      825.17     62.89 o 
   1   8   9        5.83      -10.82     23.72 o 
   2   8   9       57.05      110.12     29.96 o 
   3   8   9        5.69      -35.27     24.04 o 
   4   8   9       26.92        2.63     25.35 o 
   5   8   9        0.33      -32.04     24.33 o 
   6   8   9       96.99      123.16     36.80 o 
   7   8   9       76.66       63.45     40.52 o 
   8   8   9       24.96       23.08     38.25 o 
   9   8   9       39.22      -12.09     34.79 o 
  10   8   9        6.29      -41.18     38.96 o 
   1   9   9        2.30       15.94     27.62 o 
   1   0  10     3735.05     4132.68    967.00 o 
   2   0  10      514.65      704.61    199.98 o 
   3   0  10       12.87       24.14     21.25 o 
   4   0  10      107.79       94.91     26.10 o 
   5   0  10        7.84       -4.60     21.73 o 
   6   0  10      287.45      273.70     56.27 o 
   7   0  10     2441.72     2353.31    221.58 o 
   8   0  10       48.61       84.98     32.35 o 
   9   0  10     1949.28     1756.20    318.46 o 
  10   0  10        4.89      -15.55     25.94 o 
  11   0  10      802.69      839.10     62.38 o 
  12   0  10        1.38      -14.68     26.68 o 
  13   0  10        2.84      -31.43     36.72 o 
  14   0  10        3.23      -28.75     28.73 o 
  15   0  10       21.09       -8.26     30.75 o 
  16   0  10      206.60      343.94     54.04 o 
  17   0  10     2438.49     2190.51    429.33 o 
  18   0  10      167.76      284.59     53.12 o 
  19   0  10      842.93      847.84     72.20 o 
  20   0  10      459.53      533.87    111.88 o 
  21   0  10      789.52      890.84     62.23 o 
   1   1  10       87.10      100.65     21.62 o 
   2   1  10      923.55      783.14     48.06 o 
   3   1  10        0.72        0.11     13.74 o 
   4   1  10     1987.04     1906.01     51.31 o 
   5   1  10       26.02       35.15     16.94 o 
   6   1  10     1715.43     1577.72     58.84 o 
   7   1  10        0.04      -17.47     17.80 o 
   8   1  10        1.40      -17.42     18.41 o 
   9   1  10        6.60      -10.37     19.70 o 
  10   1  10        9.40       -9.33     19.76 o 
  11   1  10        0.53      -20.99     19.60 o 
  12   1  10     1414.11     1353.61     57.49 o 
  13   1  10        6.38        5.12     21.31 o 
  14   1  10      392.13      372.20     53.85 o 
  15   1  10      157.17      141.34     39.86 o 
  16   1  10        1.77      -19.21     22.10 o 
  17   1  10       10.80       14.29     24.54 o 
  18   1  10      591.67      632.42     42.72 o 
  19   1  10       16.74       25.15     24.68 o 
  20   1  10      437.44      512.30     44.24 o 
  21   1  10        0.37      -26.32     22.17 o 
   0   2  10      921.72      819.07     48.23 o 
   1   2  10      828.17      792.79     33.41 o 
   2   2  10      551.41      536.74     28.57 o 
   3   2  10      235.26      293.41     24.19 o 
   4   2  10      209.74      261.13     24.36 o 
   5   2  10      364.23      387.49     30.30 o 
   6   2  10       45.92       20.05     19.46 o 
   7   2  10       28.15       35.56     20.53 o 
   8   2  10      702.51      750.98     41.12 o 
   9   2  10     3123.96     2920.67    166.25 o 
  10   2  10       18.54       22.29     21.17 o 
  11   2  10      162.26      107.38     27.01 o 
  12   2  10        0.00       -0.11     19.55 o 
  13   2  10      754.06      748.95     43.18 o 
  14   2  10      316.92      426.34     40.21 o 
  15   2  10        0.17      -22.31     19.86 o 
  16   2  10      117.30      161.47     31.70 o 
  17   2  10       52.28       56.72     23.94 o 
  18   2  10       54.31       66.54     28.11 o 
  19   2  10      117.28      128.80     29.29 o 
  20   2  10        0.03      -34.47     23.01 o 
  21   2  10       98.60       58.90     32.05 o 
   1   3  10       81.61       86.37     20.92 o 
   2   3  10       64.07       37.16     17.97 o 
   3   3  10      201.08      188.21     24.01 o 
   4   3  10      554.72      626.00     44.76 o 
   5   3  10      196.13      173.70     26.55 o 
   6   3  10      244.77      237.86     35.79 o 
   7   3  10      158.08      158.62     31.79 o 
   8   3  10       37.51        8.45     26.75 o 
   9   3  10      123.67      134.18     32.48 o 
  10   3  10      225.95      262.83     40.32 o 
  11   3  10      229.72      288.97     61.16 o 
  12   3  10       95.46       84.86     33.04 o 
  13   3  10      130.51      134.00     36.11 o 
  14   3  10      135.41      156.43     38.25 o 
  15   3  10       46.59       63.03     32.81 o 
  16   3  10      264.90      180.86     62.23 o 
  17   3  10        7.33      -19.85     24.72 o 
  18   3  10        3.63      -13.69     26.51 o 
  19   3  10       34.67        5.21     28.20 o 
  20   3  10        0.02      -13.34     27.42 o 
   0   4  10     1169.82     1053.62     73.01 o 
   1   4  10        2.10       -8.26     16.53 o 
   2   4  10       53.97       49.48     19.16 o 
   3   4  10       92.57       71.58     23.91 o 
   4   4  10        3.71      -22.79     15.19 o 
   5   4  10       13.16       -5.76     19.34 o 
   6   4  10       21.78        4.03     23.82 o 
   7   4  10        8.03       10.84     23.62 o 
   8   4  10      360.25      349.72     45.31 o 
   9   4  10       86.09      111.79     32.01 o 
  10   4  10      159.31      162.11     36.73 o 
  11   4  10      354.62      402.34     93.92 o 
  12   4  10       12.95       -6.26     26.31 o 
  13   4  10       75.51      114.38     35.51 o 
  14   4  10       56.19       48.89     31.80 o 
  15   4  10        7.42       19.83     31.35 o 
  16   4  10      202.71      262.88     45.96 o 
  17   4  10        9.38      -23.60     31.53 o 
  18   4  10        8.56       -2.01     47.08 o 
  19   4  10      369.37      408.58     57.58 o 
   1   5  10      116.86       72.05     22.90 o 
   2   5  10       12.04       -6.31     17.38 o 
   3   5  10        0.02      -24.58     16.39 o 
   4   5  10       10.42       -9.20     17.50 o 
   5   5  10       95.78       50.23     24.40 o 
   6   5  10       49.74       20.18     27.83 o 
   7   5  10       26.60       32.21     28.59 o 
   8   5  10      235.55      266.10     43.15 o 
   9   5  10       41.71        5.20     28.23 o 
  10   5  10        1.95      -40.22     26.82 o 
  11   5  10       86.90       94.66     42.45 o 
  12   5  10       50.02       31.58     30.10 o 
  13   5  10        6.99        5.67     31.15 o 
  14   5  10      154.86      155.79     40.62 o 
  15   5  10        0.11      -27.29     32.08 o 
  16   5  10      148.78       80.62     38.63 o 
  17   5  10       21.90      -13.84     35.61 o 
   0   6  10        0.82      -35.67     26.16 o 
   1   6  10        3.51      -27.70     18.47 o 
   2   6  10        0.59      -26.37     19.33 o 
   3   6  10       57.62       17.97     24.72 o 
   4   6  10       26.09       -7.91     19.27 o 
   5   6  10       22.55      -14.89     23.16 o 
   6   6  10      217.06      187.52     44.86 o 
   7   6  10      370.39      350.49     61.91 o 
   8   6  10       61.86       63.85     32.14 o 
   9   6  10      174.21      124.02     40.29 o 
  10   6  10       45.41       45.58     33.14 o 
  11   6  10     1262.92     1324.58    187.45 o 
  12   6  10       32.34       64.74     38.25 o 
  13   6  10      104.62       20.75     36.22 o 
  14   6  10       24.00      -12.86     32.35 o 
  15   6  10        4.05      -31.60     30.24 o 
   1   7  10        5.35      -31.43     21.79 o 
   2   7  10       40.19       36.41     25.24 o 
   3   7  10       19.97      -12.29     23.58 o 
   4   7  10      110.39       72.53     28.45 o 
   5   7  10        0.44      -38.24     25.49 o 
   6   7  10       24.46       -8.96     31.79 o 
   7   7  10      125.96       91.25     40.08 o 
   8   7  10      390.29      376.85     55.01 o 
   9   7  10      235.85      300.00     50.51 o 
  10   7  10      880.50      964.54    103.39 o 
  11   7  10        3.28       18.60     34.29 o 
  12   7  10      108.69       71.87     40.21 o 
   0   8  10       79.17       67.30     42.18 o 
   1   8  10       55.93       43.72     27.53 o 
   2   8  10        3.10       -1.48     25.57 o 
   3   8  10       21.02        8.91     29.11 o 
   4   8  10        8.61      -10.34     32.43 o 
   5   8  10       28.18       15.63     39.27 o 
   6   8  10        0.00      -36.35     34.11 o 
   7   8  10       94.54       64.28     40.42 o 
   1   1  11      920.70      832.03     57.63 o 
   2   1  11       59.07       87.90     21.02 o 
   3   1  11      437.70      469.40     50.51 o 
   4   1  11        7.55       -4.33     18.92 o 
   5   1  11        8.94        8.72     21.47 o 
   6   1  11       77.19       91.45     25.10 o 
   7   1  11        0.03      -20.18     18.19 o 
   8   1  11      107.40       87.62     26.61 o 
   9   1  11       16.47      -16.24     21.36 o 
  10   1  11        2.03      -14.10     20.30 o 
  11   1  11      294.42      307.82     36.31 o 
  12   1  11      197.00      232.98     35.06 o 
  13   1  11      425.19      457.80     73.35 o 
  14   1  11        3.06      -29.22     22.15 o 
  15   1  11      136.23      157.33     37.96 o 
  16   1  11       53.46       10.15     24.26 o 
  17   1  11       15.93      -36.92     24.61 o 
  18   1  11       70.43       53.25     28.95 o 
  19   1  11        5.26        0.26     29.46 o 
  20   1  11        0.95       -5.60     25.45 o 
   0   2  11      321.95      351.30     87.38 o 
   1   2  11       34.77      -10.62     16.65 o 
   2   2  11      122.19      121.29     22.19 o 
   3   2  11      152.10      149.25     21.45 o 
   4   2  11       76.97       45.59     22.78 o 
   5   2  11       38.31       18.90     20.70 o 
   6   2  11       61.73       93.02     25.66 o 
   7   2  11       25.08       -0.30     21.71 o 
   8   2  11      667.92      733.54     46.08 o 
   9   2  11      132.45      147.56     28.58 o 
  10   2  11      106.13      120.06     28.44 o 
  11   2  11        6.12       -5.71     22.48 o 
  12   2  11        0.18      -26.95     21.58 o 
  13   2  11       10.57      -31.44     20.96 o 
  14   2  11        1.39      -13.02     27.32 o 
  15   2  11       82.52       33.75     33.77 o 
  16   2  11       63.87       68.70     34.58 o 
  17   2  11        9.26      -11.40     29.87 o 
  18   2  11       49.40       47.00     35.15 o 
  19   2  11       18.43      -13.04     34.75 o 
   1   3  11       63.41       16.81     19.22 o 
   2   3  11        6.41      -24.20     16.13 o 
   3   3  11       26.56       -6.38     16.44 o 
   4   3  11       11.95      -20.06     21.62 o 
   5   3  11      178.79      105.39     32.23 o 
   6   3  11        5.49       15.20     31.12 o 
   7   3  11      468.30      461.62     49.67 o 
   8   3  11        2.33       -6.83     25.25 o 
   9   3  11       10.30      -30.06     24.49 o 
  10   3  11       10.45      -17.51     24.39 o 
  11   3  11       12.65       27.83     28.74 o 
  12   3  11        0.06       -3.98     29.90 o 
  13   3  11       14.12      -28.08     27.71 o 
  14   3  11        0.02      -38.82     30.00 o 
  15   3  11       14.28      -23.71     29.18 o 
  16   3  11        4.65      -35.17     29.44 o 
  17   3  11        0.67      -41.30     31.58 o 
  18   3  11        0.07      -10.96     31.56 o 
  19   3  11       13.56      -39.06     33.76 o 
   0   4  11       99.84       73.23     33.84 o 
   1   4  11       33.67        6.76     18.78 o 
   2   4  11      111.46       87.91     22.48 o 
   3   4  11       20.76       19.30     18.90 o 
   4   4  11      106.83       87.51     25.74 o 
   5   4  11        6.18      -35.55     23.70 o 
   6   4  11       38.36       27.58     26.47 o 
   7   4  11       18.66       -2.61     24.61 o 
   8   4  11      122.84      110.50     33.65 o 
   9   4  11       28.23        7.59     28.36 o 
  10   4  11      226.01      234.68     53.74 o 
  11   4  11       20.58       16.48     33.36 o 
  12   4  11       23.91       11.49     29.99 o 
  13   4  11        2.28      -38.87     29.01 o 
  14   4  11       10.31       -9.47     30.94 o 
  15   4  11       20.93       -2.42     31.81 o 
  16   4  11       21.14        9.17     34.28 o 
  17   4  11       20.79       -4.32     35.80 o 
   1   5  11      195.62      155.00     26.04 o 
   2   5  11       37.19       32.85     21.76 o 
   3   5  11       34.94       14.91     20.41 o 
   4   5  11       44.86       13.57     28.53 o 
   5   5  11      193.06      206.29     82.58 o 
   6   5  11       53.04       14.52     40.19 o 
   7   5  11      151.98       48.77     37.23 o 
   8   5  11       25.62      -15.50     32.09 o 
   9   5  11        0.50       -5.54     28.74 o 
  10   5  11        7.84      -15.79     28.99 o 
  11   5  11        2.09      -24.64     27.77 o 
  12   5  11      130.81      114.70     39.12 o 
  13   5  11       65.34       53.84     35.33 o 
  14   5  11       37.44       26.49     34.90 o 
  15   5  11      112.07       26.50     36.04 o 
   0   6  11      111.85      139.68     63.51 o 
   1   6  11       49.46       42.37     23.97 o 
   2   6  11       17.37      -17.47     21.56 o 
   3   6  11       91.70       71.63     29.00 o 
   4   6  11       21.51      -31.95     29.14 o 
   5   6  11        3.78       -6.92     29.26 o 
   6   6  11        0.01      -15.18     30.81 o 
   7   6  11       28.05       32.73     33.85 o 
   8   6  11       54.53       44.80     36.65 o 
   9   6  11      266.88      441.37     55.17 o 
  10   6  11      161.75      156.52     44.35 o 
  11   6  11       14.78       12.05     37.54 o 
  12   6  11      163.87      219.72     47.18 o 
  13   6  11       10.08       20.32     35.08 o 
   1   7  11       31.83       21.29     27.13 o 
   2   7  11       14.37      -34.60     24.36 o 
   3   7  11       39.00       46.06     33.69 o 
   4   7  11       15.19       -5.92     35.59 o 
   5   7  11      151.39      200.20     47.74 o 
   6   7  11       87.43       64.89     40.83 o 
   7   7  11       11.62        1.60     34.95 o 
   8   7  11       25.80      -15.17     42.43 o 
   9   7  11       84.14      124.95     43.62 o 
   0   0  12     8733.86    15295.34    525.46 o 
   1   0  12     2308.89     4152.95    167.25 o 
   2   0  12     2010.87     1966.90    599.88 o 
   3   0  12     1353.49     1507.91    438.51 o 
   4   0  12      517.19      547.12    120.32 o 
   5   0  12      784.59      922.71    284.22 o 
   6   0  12       29.13       67.51     40.88 o 
   7   0  12     1176.33     1144.62    221.31 o 
   8   0  12        0.48       26.26     37.93 o 
   9   0  12      355.15      391.50     65.44 o 
  10   0  12       36.26        2.12     38.30 o 
  11   0  12      302.14      432.66     64.57 o 
  12   0  12        1.40      -11.45     33.61 o 
  13   0  12      320.75      413.98     63.91 o 
  14   0  12        6.98      -24.23     34.32 o 
  15   0  12       17.42        7.12     38.73 o 
  16   0  12        0.02       18.56     36.92 o 
  17   0  12      146.60      115.35     74.53 o 
  18   0  12       52.79       59.74     39.85 o 
   1   1  12      659.77      634.39     70.29 o 
   2   1  12      465.90      598.61     54.78 o 
   3   1  12     1145.11     1075.44    103.23 o 
   4   1  12     1564.87     1503.27    129.78 o 
   5   1  12       45.18       85.16     27.07 o 
   6   1  12      154.86      195.04     33.14 o 
   7   1  12       42.61       50.18     26.44 o 
   8   1  12        1.71      -26.20     22.38 o 
   9   1  12       13.05      -13.92     23.15 o 
  10   1  12       42.53       15.15     25.08 o 
  11   1  12      195.95      198.85     34.34 o 
  12   1  12       98.60      108.38     30.68 o 
  13   1  12        6.50       26.48     26.57 o 
  14   1  12       34.90        6.05     23.87 o 
  15   1  12       71.72       73.82     29.96 o 
  16   1  12       88.54      117.19     41.55 o 
  17   1  12       12.94      -31.39     26.25 o 
  18   1  12       63.56       28.99     32.24 o 
   0   2  12      388.78      650.93     65.54 o 
   1   2  12      258.44      252.36     31.74 o 
   2   2  12      201.05      242.94     36.12 o 
   3   2  12      216.65      245.35     33.36 o 
   4   2  12        2.47      -36.38     24.25 o 
   5   2  12      104.66       80.83     31.66 o 
   6   2  12       12.78      -35.37     23.58 o 
   7   2  12      212.34      301.36     44.89 o 
   8   2  12     1167.03     1166.92     72.28 o 
   9   2  12      563.57      735.50    127.87 o 
  10   2  12        7.12        8.55     29.51 o 
  11   2  12        0.96      -38.79     26.69 o 
  12   2  12      111.76       90.08     36.48 o 
  13   2  12       60.74       49.56     34.40 o 
  14   2  12        9.30      -38.05     28.92 o 
  15   2  12        0.01      -19.19     30.96 o 
  16   2  12       68.08       90.05     40.91 o 
  17   2  12       30.54       55.63     36.64 o 
  18   2  12       31.15        9.48     37.71 o 
   1   3  12       53.69       29.14     20.14 o 
   2   3  12       35.81        6.84     22.16 o 
   3   3  12       26.54       13.68     27.70 o 
   4   3  12       38.84       40.38     28.45 o 
   5   3  12      249.46      262.12     42.53 o 
   6   3  12      167.58      210.87     40.70 o 
   7   3  12       11.75       15.11     28.28 o 
   8   3  12      233.11      258.27     45.31 o 
   9   3  12      149.95       73.55     35.11 o 
  10   3  12       60.82       65.52     36.69 o 
  11   3  12      305.41      339.04     60.97 o 
  12   3  12      130.74      122.44     44.20 o 
  13   3  12       79.62       74.73     44.25 o 
  14   3  12       86.03       95.57     41.20 o 
  15   3  12       71.33       44.95     34.98 o 
  16   3  12       32.84       -3.95     32.79 o 
  17   3  12       18.70      -22.54     34.68 o 
   0   4  12      125.05       64.49     35.49 o 
   1   4  12      197.28      187.23     30.58 o 
   2   4  12      639.60      715.53     51.41 o 
   3   4  12       71.80       71.29     32.66 o 
   4   4  12       26.21       22.15     29.09 o 
   5   4  12        3.02      -16.08     25.71 o 
   6   4  12        2.11       -9.79     25.50 o 
   7   4  12       16.79       -7.08     26.91 o 
   8   4  12       39.21       41.68     32.31 o 
   9   4  12      192.32      168.04     41.09 o 
  10   4  12       65.89       64.16     36.98 o 
  11   4  12      351.47      438.51     54.46 o 
  12   4  12       52.45       56.17     33.75 o 
  13   4  12       80.42       23.56     41.88 o 
  14   4  12       14.11      -13.05     34.98 o 
  15   4  12        2.42       -2.96     33.66 o 
   1   5  12      344.07      364.03     36.54 o 
   2   5  12       83.29      140.73     32.82 o 
   3   5  12       11.24      -14.99     28.10 o 
   4   5  12        0.20      -33.13     28.75 o 
   5   5  12      176.28      171.08     41.20 o 
   6   5  12       24.18       17.43     31.00 o 
   7   5  12       95.59       89.48     36.49 o 
   8   5  12       29.06      -20.83     32.50 o 
   9   5  12       17.90       -5.68     32.25 o 
  10   5  12       23.67        5.56     35.31 o 
  11   5  12        0.25      -30.36     31.67 o 
  12   5  12       41.87       44.63     37.67 o 
  13   5  12      278.22      328.69     53.92 o 
   0   6  12       18.35       -1.42     35.46 o 
   1   6  12       24.27       14.53     24.97 o 
   2   6  12       71.02       63.10     31.08 o 
   3   6  12       19.40      -20.76     31.54 o 
   4   6  12        7.51      -41.45     30.42 o 
   5   6  12       65.95       26.25     36.92 o 
   6   6  12      210.33      252.45     47.93 o 
   7   6  12       21.61        2.18     34.59 o 
   8   6  12      121.42      105.01     41.42 o 
   9   6  12        0.01       -0.87     37.49 o 
  10   6  12      444.02      504.89     63.13 o 
   1   7  12        9.15      -17.12     28.89 o 
   2   7  12        0.14      -18.74     28.49 o 
   3   7  12        1.40       12.83     37.03 o 
   4   7  12        0.36      -25.10     32.75 o 
   5   7  12       27.55      -11.35     38.72 o 
   1   1  13       66.89       36.05     26.28 o 
   2   1  13      118.51       98.22     30.35 o 
   3   1  13        9.73       12.61     25.46 o 
   4   1  13        2.87       -9.09     24.99 o 
   5   1  13        7.63      -21.38     23.32 o 
   6   1  13        0.25        7.94     24.59 o 
   7   1  13       64.74       58.40     28.38 o 
   8   1  13       18.33       -3.63     25.89 o 
   9   1  13       24.66      -22.15     24.95 o 
  10   1  13       56.16        3.25     26.12 o 
  11   1  13       16.62       35.83     28.69 o 
  12   1  13       26.59       27.74     28.52 o 
  13   1  13        2.85      -26.21     26.32 o 
  14   1  13        0.71      -41.46     27.64 o 
  15   1  13       26.33      -29.57     26.72 o 
  16   1  13       28.42       35.45     32.85 o 
   0   2  13       65.89      119.47     63.78 o 
   1   2  13        2.76      -32.03     24.71 o 
   2   2  13       16.80       -7.23     28.89 o 
   3   2  13        9.52       -6.58     28.21 o 
   4   2  13       17.28      -34.91     26.97 o 
   5   2  13       69.82       56.43     34.33 o 
   6   2  13        5.66      -39.13     29.34 o 
   7   2  13        8.82       -7.00     29.49 o 
   8   2  13       48.44       59.41     35.66 o 
   9   2  13       59.76       63.73     36.10 o 
  10   2  13       13.08      -15.51     31.92 o 
  11   2  13        6.22      -21.18     32.64 o 
  12   2  13       10.04        2.25     31.58 o 
  13   2  13       31.11        0.58     34.48 o 
  14   2  13        1.22      -17.85     34.14 o 
  15   2  13        5.63      -28.07     31.14 o 
   1   3  13       14.37      -37.51     25.36 o 
   2   3  13        2.33      -40.55     27.04 o 
   3   3  13       54.64       17.45     35.30 o 
   4   3  13        1.90      -42.75     28.50 o 
   5   3  13       72.55       36.63     34.10 o 
   6   3  13        5.27      -11.91     31.40 o 
   7   3  13       84.85       66.56     36.53 o 
   8   3  13        1.21      -38.81     29.97 o 
   9   3  13        0.62      -43.31     28.87 o 
  10   3  13       71.23       29.85     34.44 o 
  11   3  13       10.71       -4.06     34.41 o 
  12   3  13        0.30      -10.26     33.21 o 
  13   3  13        7.47      -37.51     33.91 o 
  14   3  13        3.02      -18.92     36.57 o 
   0   4  13        4.37      -44.92     33.32 o 
   1   4  13       31.27       -6.52     30.12 o 
   2   4  13       80.75      101.25     35.82 o 
   3   4  13       15.68       20.43     31.31 o 
   4   4  13       72.61       45.77     34.43 o 
   5   4  13        0.45      -28.24     29.14 o 
   6   4  13        3.62      -30.33     30.98 o 
   7   4  13       26.52       17.21     33.69 o 
   8   4  13        9.73       28.54     35.27 o 
   9   4  13        9.29      -26.20     31.82 o 
  10   4  13       16.27       37.67     36.61 o 
  11   4  13        2.99      -17.49     33.87 o 
  12   4  13       28.19      -35.07     40.90 o 
  13   4  13       22.80       43.04     39.18 o 
   1   5  13        3.52      -34.43     40.28 o 
   2   5  13        0.21      -31.18     31.41 o 
   3   5  13        2.73        0.76     33.66 o 
   4   5  13      127.99       81.73     37.29 o 
   5   5  13       37.72       19.84     33.88 o 
   6   5  13       34.51       45.72     36.93 o 
   7   5  13      108.60       76.93     39.45 o 
   8   5  13       50.87       29.66     37.62 o 
   9   5  13       15.46       34.25     35.49 o 
  10   5  13        4.88      -28.24     36.60 o 
   0   6  13      110.67       88.41     60.87 o 
   1   6  13      104.00       35.61     36.60 o 
   2   6  13       30.26       40.50     40.85 o 
   3   6  13       11.12      -11.26     37.30 o 
   4   6  13        0.15      -51.55     34.56 o 
   5   6  13        8.37        9.17     36.97 o 
   6   6  13       30.01       16.39     34.82 o 
   1   0  14       15.43      143.33     68.15 o 
   2   0  14       15.38       83.01    105.25 o 
   3   0  14      100.13      135.10     78.52 o 
   4   0  14        2.02      -53.45     66.96 o 
   5   0  14       29.53      -22.80     54.92 o 
   6   0  14        0.01      -26.48     43.11 o 
   7   0  14        1.69      -23.19     57.89 o 
   8   0  14      150.06      319.19     79.60 o 
   9   0  14       43.04       69.62     52.25 o 
  10   0  14      159.58      147.67     58.52 o 
  11   0  14       59.20       31.79     64.80 o 
  12   0  14        6.09       18.71     44.96 o 
  13   0  14       45.38       49.50     47.96 o 
  14   0  14       27.99        3.77     48.14 o 
   1   1  14        3.96      -41.21     27.48 o 
   2   1  14       20.62       40.68     31.06 o 
   3   1  14      165.19      278.41     74.73 o 
   4   1  14       70.71       53.12     32.79 o 
   5   1  14      265.54      435.63    117.12 o 
   6   1  14        6.19      -20.98     26.54 o 
   7   1  14       32.68      -32.58     26.03 o 
   8   1  14       89.50       66.08     32.70 o 
   9   1  14        1.68      -36.77     24.51 o 
  10   1  14       35.63      -13.54     34.91 o 
  11   1  14      101.85      147.86     44.29 o 
  12   1  14       19.52      -28.27     44.54 o 
  13   1  14      106.83      122.26     51.81 o 
  14   1  14        6.96      -27.48     38.23 o 
   1   2  14       18.44        1.35     38.61 o 
   2   2  14        7.41       -1.74     32.15 o 
   3   2  14       14.61      -12.61     32.32 o 
   4   2  14        0.13      -21.67     33.19 o 
   5   2  14        9.10      -30.06     31.52 o 
   6   2  14        4.97      -15.26     33.88 o 
   7   2  14      413.43      563.44     64.84 o 
   8   2  14      441.07      581.55    126.24 o 
   9   2  14       55.99       87.05     40.38 o 
  10   2  14       42.64       77.50     40.13 o 
  11   2  14      426.94      420.60     60.25 o 
  12   2  14        3.74       10.34     38.32 o 
  13   2  14        0.03      -21.47     37.94 o 
   1   3  14        9.46      -37.01     40.90 o 
   2   3  14      119.15      195.97     44.28 o 
   3   3  14       83.62       74.20     66.83 o 
   4   3  14      126.29      174.11     54.48 o 
   5   3  14      115.96      102.53     74.99 o 
   6   3  14       14.38       -5.05     34.26 o 
   7   3  14        2.35      -16.78     34.11 o 
   8   3  14      119.47      106.57     50.36 o 
   9   3  14       28.50       29.54     38.70 o 
  10   3  14       43.31       53.15     40.00 o 
  11   3  14       11.48      -34.05     37.47 o 
  12   3  14        9.03      -10.66     34.13 o 
   1   4  14       79.05      -28.97     44.56 o 
   2   4  14      266.91      329.08     53.95 o 
   3   4  14        7.21       22.71     33.55 o 
   4   4  14       18.07       19.31     34.91 o 
   5   4  14        5.58      -20.85     32.74 o 
   6   4  14       41.42      -20.16     36.01 o 
   7   4  14       53.90       33.80     38.57 o 
   8   4  14       31.70       15.51     40.20 o 
   9   4  14       79.09       97.09     43.39 o 
   1   5  14      108.03       82.83     79.93 o 
   2   5  14        4.37      -49.49     32.99 o 
   3   5  14       60.18       76.83     42.36 o 
   4   5  14        8.99      -44.60     38.52 o 
   5   5  14       12.68      -59.90     43.42 o 
   6   5  14       68.88       26.27     41.67 o 
   1   1  15      264.24      407.95    116.76 o 
   2   1  15      130.99       56.92     74.74 o 
   3   1  15       23.97       93.05     64.86 o 
   4   1  15        3.61      -74.99     50.00 o 
   5   1  15       22.24      -38.76     73.52 o 
   6   1  15       12.60      -42.36     74.36 o 
   7   1  15       67.05      144.58     60.64 o 
   8   1  15        0.90      -48.12     53.93 o 
   9   1  15        1.30        3.32     56.65 o 
  10   1  15       12.05       -4.08     51.37 o 
   0   2  15       80.55      109.52     95.16 o 
   1   2  15       15.49       96.56     91.05 o 
   2   2  15       35.25      -15.10     44.68 o 
   3   2  15       54.56       34.26     42.19 o 
   4   2  15       15.14       17.93     40.86 o 
   5   2  15        1.96        1.05     40.87 o 
   6   2  15       65.04       44.34     45.45 o 
   7   2  15        5.79        8.85     39.94 o 
   8   2  15       32.01       10.07     42.86 o 
   9   2  15       20.36       -3.87     40.97 o 
   1   3  15       48.08      -52.92     82.19 o 
   2   3  15        0.02      -74.85     83.81 o 
   3   3  15       21.73       -4.01     40.52 o 
   4   3  15        0.61      -24.50     39.14 o 
   5   3  15        4.11      -21.63     37.36 o 
   6   3  15       82.98      208.75     50.62 o 
   7   3  15        8.36      -26.92     37.74 o 
   0   4  15       44.83      -36.18    105.31 o 
   1   4  15       10.54      -72.58     83.06 o 
   2   4  15        6.39        2.16     97.53 o 
   3   4  15        7.07       44.13     56.00 o 
   0   0  16      407.93      352.43    122.70 o 
   1   0  16      272.45      423.23     87.39 o 
   2   0  16      985.97     1181.93    154.34 o 
   3   0  16      295.82      306.42     92.35 o 
   4   0  16      317.07      279.42     94.83 o 
   5   0  16        4.52      -60.89     56.22 o 
   1   1  16      471.76      604.85    141.92 o 
   2   1  16        5.73      -14.47     75.93 o 
   3   1  16        0.14       19.23     79.49 o 
   4   1  16       50.37        9.83     64.16 o 
   0   2  16       60.55       36.72    124.21 o 
   1   2  16        8.19       80.57    101.74 o 
   2   2  16       99.39      144.95    105.31 o 
                                                 
